# Supplementary material for: Telehealth satisfaction among patients with chronic diseases: a cross-sectional analysis
Source: PeerJ. 2025 Apr 25;13:e19245. doi: 10.7717/peerj.19245 (PMC12036575; doi:10.7717/peerj.19245)
Supplement: Supplemental Information 1 [file peerj-13-19245-s001.csv]

Age	Gender	Education_Level	Marital_Status	Employment_Status	Income_Level	Have_Children	Use_Telehealth_Again	Recommend_Telehealth to others	Easy to contact with IT at hospital	Residence	Continuous Training about using Tele-health	Overall_Satisfaction
60	Male	Preparatory	Married	Not-Work	Insufficient	Yes	Yes	Yes	Sometimes	Far from hospital	No	Satisfaction
48	Male	Bachelor	Unmarried	Work	Sufficient	No	Yes	Yes	Always	Far from hospital	Yes	Satisfaction
73	Female	Bachelor	Unmarried	Work	Sufficient and Save	No	Yes	No	Always	Far from hospital	Yes	Satisfaction
45	Female	Bachelor	Married	Not-Work	Sufficient	Yes	Yes	No	Always	Far from hospital	Yes	Satisfaction
57	Female	Secondary	Married	Not-Work	Insufficient	Yes	Yes	Yes	Sometimes	Far from hospital	No	Unsatisfaction
71	Female	Secondary	Married	Not-Work	Insufficient	Yes	No	Yes	Never	Far from hospital	No	Unsatisfaction
40	Female	Bachelor	Married	Work	Sufficient and Save	Yes	No	Yes	Always	Far from hospital	Yes	Satisfaction
48	Female	Bachelor	Married	Work	Sufficient and Save	Yes	Yes	No	Always	Far from hospital	Yes	Satisfaction
68	Female	Bachelor	Unmarried	Not-Work	Insufficient	Yes	Yes	Yes	Always	Far from hospital	Yes	Satisfaction
56	Female	Preparatory	Married	Not-Work	Sufficient	Yes	Yes	Yes	Sometimes	Far from hospital	No	Unsatisfaction
49	Male	Bachelor	Married	Work	Sufficient and Save	Yes	No	No	Always	Far from hospital	Yes	Satisfaction
38	Male	Bachelor	Married	Work	Sufficient and Save	Yes	Yes	Yes	Always	Far from hospital	Yes	Satisfaction
38	Female	Bachelor	Married	Work	Sufficient and Save	No	No	No	Always	Far from hospital	Yes	Satisfaction
36	Female	Bachelor	Unmarried	Work	Sufficient	Yes	Yes	Yes	Always	Far from hospital	Yes	Satisfaction
38	Female	Bachelor	Married	Not-Work	Sufficient and Save	No	Yes	No	Always	Far from hospital	Yes	Satisfaction
61	Female	Preparatory	Married	Not-Work	Insufficient	Yes	Yes	No	Never	Far from hospital	No	Unsatisfaction
65	Female	Bachelor	Unmarried	Not-Work	Sufficient and Save	Yes	No	No	Always	Near to hospital	Yes	Satisfaction
72	Male	Preparatory	Married	Work	Sufficient	Yes	No	Yes	Never	Far from hospital	No	Unsatisfaction
70	Female	Preparatory	Married	Not-Work	Insufficient	Yes	No	Yes	Never	Far from hospital	No	Unsatisfaction
45	Male	Bachelor	Married	Not-Work	Sufficient	Yes	Yes	No	Always	Far from hospital	Yes	Satisfaction
65	Male	Preparatory	Married	Work	Sufficient	No	Yes	Yes	Never	Far from hospital	No	Unsatisfaction
70	Male	Preparatory	Unmarried	Not-Work	Insufficient	Yes	No	Yes	Never	Far from hospital	No	Unsatisfaction
69	Male	Preparatory	Married	Work	Sufficient	Yes	Yes	Yes	Never	Near to hospital	No	Unsatisfaction
33	Female	Preparatory	Unmarried	Work	Sufficient	Yes	Yes	Yes	Sometimes	Far from hospital	Yes	Satisfaction
72	Male	Preparatory	Married	Not-Work	Sufficient and Save	Yes	Yes	Yes	Sometimes	Far from hospital	Yes	Unsatisfaction
47	Female	Bachelor	Married	Work	Insufficient	No	No	No	Always	Far from hospital	Yes	Satisfaction
75	Male	Secondary	Married	Work	Insufficient	Yes	Yes	Yes	Sometimes	Near to hospital	No	Unsatisfaction
32	Female	Bachelor	Married	Not-Work	Sufficient	Yes	Yes	Yes	Sometimes	Far from hospital	Yes	Satisfaction
32	Male	Bachelor	Married	Not-Work	Sufficient and Save	No	Yes	No	Always	Far from hospital	Yes	Satisfaction
29	Female	Secondary	Unmarried	Not-Work	Sufficient and Save	Yes	Yes	Yes	Always	Far from hospital	Yes	Satisfaction
25	Male	Bachelor	Unmarried	Not-Work	Insufficient	No	Yes	Yes	Always	Far from hospital	Yes	Satisfaction
42	Male	Bachelor	Married	Not-Work	Sufficient and Save	No	Yes	Yes	Always	Far from hospital	Yes	Satisfaction
43	Male	Bachelor	Married	Work	Sufficient	Yes	Yes	Yes	Always	Far from hospital	Yes	Satisfaction
34	Male	Bachelor	Married	Not-Work	Sufficient	Yes	Yes	Yes	Sometimes	Far from hospital	Yes	Satisfaction
61	Female	Preparatory	Married	Not-Work	Insufficient	Yes	Yes	No	Never	Near to hospital	No	Unsatisfaction
35	Female	Bachelor	Married	Not-Work	Sufficient	Yes	Yes	Yes	Sometimes	Far from hospital	Yes	Satisfaction
55	Female	Preparatory	Unmarried	Not-Work	Sufficient	Yes	Yes	Yes	Never	Far from hospital	No	Unsatisfaction
42	Male	Bachelor	Married	Work	Sufficient and Save	Yes	No	Yes	Always	Far from hospital	Yes	Satisfaction
42	Female	Bachelor	Married	Work	Sufficient	Yes	Yes	Yes	Always	Far from hospital	Yes	Satisfaction
70	Male	Preparatory	Married	Not-Work	Insufficient	Yes	Yes	Yes	Never	Far from hospital	No	Unsatisfaction
57	Male	Preparatory	Married	Not-Work	Insufficient	Yes	Yes	Yes	Never	Near to hospital	No	Unsatisfaction
68	Female	Preparatory	Unmarried	Not-Work	Insufficient	No	Yes	Yes	Never	Near to hospital	No	Unsatisfaction
43	Female	Bachelor	Unmarried	Work	Sufficient and Save	Yes	Yes	Yes	Always	Far from hospital	Yes	Satisfaction
69	Female	Bachelor	Unmarried	Work	Sufficient	Yes	Yes	Yes	Sometimes	Far from hospital	Yes	Satisfaction
73	Female	Bachelor	Unmarried	Work	Sufficient	Yes	Yes	Yes	Sometimes	Far from hospital	Yes	Satisfaction
38	Female	Bachelor	Unmarried	Work	Sufficient	Yes	Yes	Yes	Sometimes	Far from hospital	Yes	Satisfaction
52	Female	Bachelor	Unmarried	Work	Sufficient	Yes	Yes	Yes	Sometimes	Far from hospital	Yes	Satisfaction
72	Female	Bachelor	Unmarried	Work	Sufficient	Yes	Yes	Yes	Sometimes	Far from hospital	Yes	Satisfaction
34	Female	Bachelor	Unmarried	Work	Sufficient	Yes	Yes	Yes	Sometimes	Far from hospital	Yes	Satisfaction
37	Male	Bachelor	Married	Not-Work	Sufficient	Yes	Yes	Yes	Always	Far from hospital	Yes	Satisfaction
42	Female	Bachelor	Married	Not-Work	Sufficient	Yes	No	Yes	Always	Near to hospital	Yes	Satisfaction
44	Male	Preparatory	Unmarried	Not-Work	Sufficient	No	Yes	Yes	Always	Near to hospital	Yes	Satisfaction
51	Male	Bachelor	Married	Not-Work	Sufficient and Save	No	No	Yes	Sometimes	Far from hospital	Yes	Unsatisfaction
28	Female	Bachelor	Married	Work	Sufficient and Save	Yes	Yes	No	Always	Far from hospital	Yes	Satisfaction
47	Male	Secondary	Unmarried	Work	Sufficient	No	Yes	No	Always	Far from hospital	Yes	Satisfaction
50	Male	Secondary	Married	Not-Work	Sufficient	Yes	Yes	Yes	Always	Near to hospital	Yes	Satisfaction
54	Male	Bachelor	Unmarried	Not-Work	Insufficient	No	Yes	Yes	Never	Near to hospital	No	Unsatisfaction
56	Female	Preparatory	Unmarried	Work	Insufficient	Yes	No	Yes	Never	Far from hospital	No	Unsatisfaction
52	Female	Preparatory	Unmarried	Not-Work	Insufficient	No	Yes	No	Never	Near to hospital	No	Unsatisfaction
38	Female	Bachelor	Married	Not-Work	Insufficient	Yes	Yes	Yes	Always	Far from hospital	Yes	Satisfaction
28	Female	Bachelor	Married	Not-Work	Sufficient and Save	No	Yes	Yes	Always	Far from hospital	Yes	Satisfaction
45	Female	Bachelor	Married	Not-Work	Sufficient and Save	No	No	No	Always	Far from hospital	Yes	Satisfaction
67	Male	Bachelor	Married	Work	Sufficient and Save	Yes	Yes	Yes	Always	Far from hospital	Yes	Satisfaction
35	Male	Bachelor	Married	Work	Sufficient and Save	Yes	Yes	Yes	Always	Far from hospital	Yes	Satisfaction
48	Female	Bachelor	Married	Work	Sufficient and Save	Yes	Yes	No	Always	Far from hospital	Yes	Satisfaction
51	Female	Secondary	Unmarried	Work	Insufficient	Yes	Yes	No	Always	Far from hospital	No	Unsatisfaction
61	Female	Secondary	Married	Work	Insufficient	Yes	Yes	Yes	Sometimes	Near to hospital	No	Unsatisfaction
31	Male	Secondary	Married	Work	Sufficient and Save	Yes	Yes	Yes	Always	Far from hospital	Yes	Satisfaction
42	Male	Bachelor	Married	Work	Sufficient and Save	Yes	Yes	Yes	Always	Far from hospital	Yes	Satisfaction
26	Male	Bachelor	Married	Work	Sufficient and Save	Yes	Yes	Yes	Always	Far from hospital	Yes	Satisfaction
50	Female	Bachelor	Married	Not-Work	Insufficient	No	Yes	Yes	Sometimes	Far from hospital	No	Unsatisfaction
73	Male	Bachelor	Married	Not-Work	Insufficient	Yes	Yes	No	Sometimes	Far from hospital	No	Unsatisfaction
47	Male	Bachelor	Unmarried	Not-Work	Sufficient and Save	Yes	Yes	No	Always	Far from hospital	Yes	Satisfaction
61	Female	Preparatory	Married	Not-Work	Sufficient	Yes	Yes	Yes	Sometimes	Far from hospital	No	Unsatisfaction
34	Male	Bachelor	Married	Not-Work	Sufficient	Yes	Yes	No	Always	Near to hospital	Yes	Satisfaction
63	Female	Bachelor	Married	Work	Insufficient	Yes	Yes	Yes	Never	Near to hospital	No	Unsatisfaction
44	Female	Secondary	Married	Not-Work	Sufficient	Yes	No	Yes	Always	Far from hospital	Yes	Satisfaction
68	Male	Preparatory	Married	Work	Sufficient	Yes	Yes	Yes	Never	Far from hospital	Yes	Unsatisfaction
75	Male	Bachelor	Married	Not-Work	Sufficient and Save	Yes	Yes	Yes	Never	Far from hospital	Yes	Unsatisfaction
32	Male	Secondary	Married	Not-Work	Sufficient and Save	Yes	No	Yes	Always	Far from hospital	Yes	Satisfaction
64	Female	Bachelor	Married	Not-Work	Sufficient and Save	Yes	No	Yes	Sometimes	Far from hospital	No	Unsatisfaction
66	Female	Bachelor	Married	Not-Work	Sufficient	Yes	Yes	Yes	Sometimes	Far from hospital	No	Unsatisfaction
40	Female	Bachelor	Married	Not-Work	Sufficient and Save	Yes	No	Yes	Always	Far from hospital	Yes	Satisfaction
62	Male	Bachelor	Unmarried	Not-Work	Sufficient and Save	Yes	No	No	Always	Far from hospital	Yes	Satisfaction
68	Male	Bachelor	Married	Work	Sufficient and Save	Yes	Yes	Yes	Always	Far from hospital	Yes	Satisfaction
71	Male	Bachelor	Married	Work	Sufficient and Save	Yes	Yes	Yes	Always	Far from hospital	Yes	Satisfaction
56	Male	Bachelor	Married	Work	Sufficient and Save	Yes	Yes	Yes	Always	Far from hospital	Yes	Satisfaction
30	Male	Preparatory	Unmarried	Not-Work	Sufficient and Save	Yes	Yes	No	Never	Far from hospital	Yes	Satisfaction
31	Male	Preparatory	Married	Work	Sufficient and Save	Yes	No	Yes	Always	Far from hospital	Yes	Satisfaction
49	Female	Secondary	Married	Not-Work	Sufficient	Yes	Yes	Yes	Sometimes	Far from hospital	Yes	Satisfaction
55	Female	Secondary	Married	Not-Work	Sufficient	No	Yes	Yes	Always	Near to hospital	No	Unsatisfaction
47	Male	Secondary	Married	Work	Insufficient	Yes	Yes	No	Always	Far from hospital	No	Satisfaction
41	Male	Bachelor	Married	Work	Sufficient	No	Yes	Yes	Sometimes	Far from hospital	Yes	Satisfaction
38	Female	Bachelor	Married	Work	Sufficient	Yes	Yes	No	Always	Far from hospital	No	Satisfaction
51	Female	Bachelor	Married	Work	Sufficient	Yes	No	Yes	Always	Far from hospital	No	Unsatisfaction
29	Male	Bachelor	Unmarried	Work	Sufficient and Save	Yes	Yes	Yes	Always	Far from hospital	Yes	Satisfaction
29	Female	Secondary	Unmarried	Not-Work	Sufficient	Yes	No	No	Always	Far from hospital	Yes	Satisfaction
31	Male	Bachelor	Married	Not-Work	Sufficient	No	Yes	Yes	Always	Near to hospital	Yes	Satisfaction
59	Female	Bachelor	Married	Work	Sufficient	No	Yes	Yes	Always	Far from hospital	No	Unsatisfaction
48	Female	Bachelor	Unmarried	Not-Work	Sufficient	No	Yes	Yes	Sometimes	Far from hospital	No	Satisfaction
51	Female	Bachelor	Married	Work	Sufficient	Yes	Yes	Yes	Always	Far from hospital	No	Unsatisfaction
53	Male	Preparatory	Married	Work	Sufficient	Yes	Yes	No	Always	Far from hospital	No	Unsatisfaction
36	Female	Bachelor	Married	Not-Work	Sufficient	No	Yes	Yes	Sometimes	Near to hospital	Yes	Satisfaction
65	Female	Secondary	Married	Not-Work	Insufficient	Yes	Yes	Yes	Always	Far from hospital	Yes	Unsatisfaction
67	Female	Secondary	Married	Not-Work	Insufficient	No	Yes	Yes	Never	Far from hospital	No	Unsatisfaction
64	Female	Preparatory	Unmarried	Not-Work	Insufficient	Yes	Yes	No	Sometimes	Far from hospital	No	Unsatisfaction
59	Male	Preparatory	Unmarried	Work	Insufficient	Yes	No	Yes	Sometimes	Far from hospital	No	Unsatisfaction
26	Female	Preparatory	Unmarried	Not-Work	Sufficient	Yes	Yes	Yes	Sometimes	Far from hospital	Yes	Satisfaction
44	Male	Bachelor	Married	Work	Sufficient	No	Yes	No	Always	Far from hospital	Yes	Satisfaction
66	Female	Preparatory	Unmarried	Not-Work	Sufficient	No	Yes	Yes	Always	Far from hospital	No	Unsatisfaction
74	Male	Preparatory	Married	Not-Work	Sufficient and Save	No	Yes	No	Sometimes	Far from hospital	No	Unsatisfaction
29	Female	Bachelor	Married	Work	Sufficient	Yes	Yes	Yes	Always	Far from hospital	Yes	Satisfaction
51	Female	Preparatory	Unmarried	Not-Work	Sufficient	Yes	Yes	No	Never	Far from hospital	No	Unsatisfaction
33	Male	Bachelor	Married	Not-Work	Sufficient	Yes	Yes	Yes	Always	Far from hospital	Yes	Satisfaction
56	Male	Bachelor	Married	Work	Sufficient and Save	Yes	Yes	Yes	Always	Far from hospital	Yes	Satisfaction
30	Male	Bachelor	Married	Work	Sufficient and Save	Yes	Yes	Yes	Always	Far from hospital	Yes	Satisfaction
51	Male	Bachelor	Married	Work	Sufficient and Save	Yes	Yes	Yes	Always	Far from hospital	Yes	Satisfaction
46	Female	Bachelor	Unmarried	Work	Sufficient	No	No	Yes	Always	Near to hospital	Yes	Satisfaction
29	Female	Preparatory	Married	Work	Sufficient and Save	Yes	No	Yes	Always	Near to hospital	Yes	Satisfaction
33	Male	Preparatory	Unmarried	Not-Work	Sufficient	No	Yes	No	Always	Near to hospital	Yes	Satisfaction
45	Male	Bachelor	Married	Not-Work	Sufficient	Yes	Yes	No	Always	Far from hospital	Yes	Satisfaction
28	Female	Bachelor	Married	Not-Work	Sufficient and Save	Yes	Yes	No	Always	Near to hospital	Yes	Satisfaction
64	Female	Preparatory	Married	Work	Insufficient	Yes	Yes	Yes	Always	Far from hospital	No	Unsatisfaction
38	Male	Bachelor	Married	Not-Work	Sufficient	Yes	Yes	Yes	Sometimes	Far from hospital	Yes	Satisfaction
45	Male	Bachelor	Married	Not-Work	Sufficient and Save	Yes	Yes	Yes	Always	Far from hospital	Yes	Satisfaction
28	Male	Bachelor	Unmarried	Work	Sufficient and Save	No	Yes	Yes	Sometimes	Far from hospital	No	Satisfaction
27	Male	Bachelor	Married	Not-Work	Sufficient	Yes	Yes	Yes	Always	Near to hospital	Yes	Satisfaction
59	Female	Preparatory	Married	Work	Sufficient and Save	Yes	Yes	No	Always	Far from hospital	No	Unsatisfaction
32	Male	Bachelor	Married	Work	Sufficient	Yes	Yes	Yes	Always	Far from hospital	No	Satisfaction
67	Female	Preparatory	Married	Not-Work	Sufficient and Save	Yes	Yes	No	Always	Near to hospital	No	Unsatisfaction
43	Male	Secondary	Married	Not-Work	Sufficient	Yes	Yes	No	Always	Far from hospital	No	Satisfaction
65	Female	Bachelor	Unmarried	Not-Work	Sufficient	Yes	Yes	Yes	Never	Near to hospital	Yes	Unsatisfaction
44	Male	Secondary	Married	Not-Work	Sufficient and Save	Yes	Yes	No	Always	Far from hospital	Yes	Satisfaction
45	Female	Bachelor	Unmarried	Not-Work	Sufficient	Yes	Yes	Yes	Always	Far from hospital	No	Satisfaction
51	Male	Preparatory	Married	Not-Work	Insufficient	Yes	No	Yes	Sometimes	Far from hospital	No	Unsatisfaction
51	Female	Secondary	Married	Work	Insufficient	No	Yes	No	Always	Far from hospital	Yes	Unsatisfaction
38	Female	Bachelor	Married	Work	Sufficient	Yes	Yes	No	Always	Far from hospital	Yes	Satisfaction
33	Female	Bachelor	Married	Not-Work	Sufficient and Save	Yes	Yes	Yes	Always	Far from hospital	Yes	Satisfaction
44	Male	Bachelor	Married	Work	Sufficient	Yes	Yes	Yes	Always	Far from hospital	No	Satisfaction
55	Male	Preparatory	Married	Not-Work	Sufficient and Save	Yes	Yes	Yes	Never	Far from hospital	No	Unsatisfaction
45	Male	Bachelor	Unmarried	Work	Sufficient and Save	No	Yes	Yes	Always	Near to hospital	No	Satisfaction
45	Female	Bachelor	Married	Work	Sufficient and Save	No	Yes	Yes	Always	Far from hospital	No	Satisfaction
36	Female	Bachelor	Married	Work	Sufficient and Save	Yes	Yes	No	Always	Far from hospital	Yes	Satisfaction
26	Female	Bachelor	Married	Work	Sufficient and Save	No	Yes	No	Always	Far from hospital	Yes	Satisfaction
37	Male	Bachelor	Married	Work	Sufficient and Save	Yes	Yes	Yes	Always	Far from hospital	Yes	Satisfaction
34	Male	Bachelor	Married	Work	Sufficient and Save	Yes	Yes	No	Always	Far from hospital	Yes	Satisfaction
37	Male	Bachelor	Married	Work	Sufficient and Save	Yes	Yes	Yes	Always	Far from hospital	Yes	Satisfaction
71	Male	Bachelor	Married	Work	Sufficient and Save	Yes	Yes	Yes	Always	Far from hospital	Yes	Satisfaction
56	Male	Bachelor	Married	Work	Sufficient and Save	Yes	Yes	Yes	Always	Far from hospital	Yes	Satisfaction
46	Female	Bachelor	Unmarried	Work	Sufficient	Yes	Yes	Yes	Never	Far from hospital	Yes	Satisfaction
35	Female	Bachelor	Married	Not-Work	Sufficient and Save	Yes	No	Yes	Always	Far from hospital	Yes	Satisfaction
34	Male	Bachelor	Married	Work	Sufficient and Save	Yes	Yes	Yes	Always	Near to hospital	Yes	Satisfaction
50	Male	Preparatory	Married	Work	Insufficient	Yes	Yes	Yes	Never	Far from hospital	No	Unsatisfaction
41	Female	Bachelor	Married	Not-Work	Sufficient	Yes	Yes	Yes	Always	Far from hospital	Yes	Satisfaction
40	Male	Bachelor	Married	Not-Work	Insufficient	Yes	Yes	Yes	Always	Far from hospital	Yes	Satisfaction
51	Male	Secondary	Married	Not-Work	Sufficient	Yes	Yes	No	Always	Far from hospital	No	Unsatisfaction
49	Male	Bachelor	Married	Not-Work	Sufficient and Save	Yes	Yes	Yes	Always	Far from hospital	Yes	Satisfaction
68	Male	Preparatory	Married	Not-Work	Sufficient	Yes	Yes	Yes	Always	Far from hospital	No	Unsatisfaction
32	Female	Preparatory	Married	Not-Work	Sufficient	Yes	Yes	No	Always	Far from hospital	Yes	Satisfaction
60	Male	Bachelor	Married	Work	Sufficient and Save	Yes	Yes	Yes	Always	Far from hospital	Yes	Satisfaction
34	Male	Bachelor	Married	Work	Sufficient and Save	Yes	Yes	Yes	Always	Far from hospital	Yes	Satisfaction
50	Male	Bachelor	Married	Work	Sufficient and Save	Yes	Yes	Yes	Always	Far from hospital	Yes	Satisfaction
73	Female	Bachelor	Married	Work	Sufficient	Yes	Yes	Yes	Always	Far from hospital	Yes	Satisfaction
46	Female	Bachelor	Married	Work	Sufficient	Yes	Yes	Yes	Always	Far from hospital	Yes	Satisfaction
72	Female	Bachelor	Married	Work	Sufficient	Yes	Yes	Yes	Always	Far from hospital	Yes	Satisfaction
65	Female	Bachelor	Married	Work	Sufficient	Yes	Yes	Yes	Always	Far from hospital	Yes	Satisfaction
29	Female	Bachelor	Married	Work	Sufficient	Yes	Yes	Yes	Always	Far from hospital	Yes	Satisfaction
67	Female	Bachelor	Married	Work	Sufficient	Yes	Yes	Yes	Always	Far from hospital	Yes	Satisfaction
25	Female	Bachelor	Married	Work	Sufficient	Yes	Yes	Yes	Always	Far from hospital	Yes	Satisfaction
34	Female	Bachelor	Married	Work	Sufficient	Yes	Yes	Yes	Always	Far from hospital	Yes	Satisfaction
66	Female	Bachelor	Married	Work	Sufficient	Yes	Yes	Yes	Always	Far from hospital	Yes	Satisfaction
30	Female	Bachelor	Married	Work	Sufficient	Yes	Yes	Yes	Always	Far from hospital	Yes	Satisfaction
62	Female	Bachelor	Married	Work	Sufficient	Yes	Yes	Yes	Always	Far from hospital	Yes	Satisfaction
69	Female	Bachelor	Married	Work	Sufficient	Yes	Yes	Yes	Always	Far from hospital	Yes	Satisfaction
72	Female	Bachelor	Married	Work	Sufficient	Yes	Yes	Yes	Always	Far from hospital	Yes	Satisfaction
42	Female	Bachelor	Married	Work	Sufficient	Yes	Yes	Yes	Always	Far from hospital	Yes	Satisfaction
32	Female	Bachelor	Married	Work	Sufficient	Yes	Yes	Yes	Always	Far from hospital	Yes	Satisfaction
45	Female	Bachelor	Married	Work	Sufficient	Yes	Yes	Yes	Always	Far from hospital	Yes	Satisfaction
34	Male	Bachelor	Married	Work	Sufficient and Save	Yes	Yes	Yes	Sometimes	Near to hospital	Yes	Satisfaction
59	Male	Preparatory	Unmarried	Not-Work	Sufficient and Save	Yes	Yes	Yes	Always	Near to hospital	Yes	Unsatisfaction
47	Female	Bachelor	Married	Work	Sufficient	Yes	Yes	Yes	Always	Far from hospital	Yes	Satisfaction
75	Male	Preparatory	Married	Work	Sufficient and Save	No	No	No	Never	Far from hospital	No	Unsatisfaction
33	Male	Bachelor	Married	Not-Work	Sufficient and Save	Yes	No	Yes	Always	Far from hospital	Yes	Satisfaction
67	Male	Preparatory	Married	Work	Sufficient	Yes	No	Yes	Always	Far from hospital	No	Unsatisfaction
73	Male	Secondary	Unmarried	Not-Work	Sufficient and Save	Yes	Yes	Yes	Always	Near to hospital	No	Unsatisfaction
50	Female	Preparatory	Married	Not-Work	Sufficient	Yes	No	Yes	Always	Far from hospital	No	Unsatisfaction
39	Male	Preparatory	Married	Not-Work	Sufficient	Yes	Yes	Yes	Always	Far from hospital	Yes	Satisfaction
75	Female	Bachelor	Married	Not-Work	Insufficient	No	No	Yes	Always	Far from hospital	No	Unsatisfaction
66	Female	Secondary	Married	Not-Work	Insufficient	No	Yes	No	Never	Far from hospital	No	Unsatisfaction
56	Female	Secondary	Unmarried	Work	Insufficient	Yes	Yes	No	Never	Far from hospital	No	Unsatisfaction
37	Male	Bachelor	Married	Not-Work	Sufficient and Save	Yes	Yes	No	Always	Far from hospital	Yes	Satisfaction
45	Male	Bachelor	Married	Not-Work	Sufficient and Save	Yes	Yes	Yes	Always	Far from hospital	Yes	Satisfaction
70	Female	Preparatory	Unmarried	Not-Work	Sufficient and Save	No	Yes	Yes	Always	Far from hospital	No	Unsatisfaction
34	Female	Bachelor	Married	Work	Sufficient	Yes	No	Yes	Always	Near to hospital	No	Satisfaction
51	Female	Bachelor	Unmarried	Work	Sufficient	Yes	Yes	Yes	Sometimes	Far from hospital	Yes	Satisfaction
45	Female	Bachelor	Unmarried	Work	Sufficient	Yes	Yes	Yes	Sometimes	Far from hospital	Yes	Satisfaction
72	Female	Bachelor	Unmarried	Work	Sufficient	Yes	Yes	Yes	Sometimes	Far from hospital	Yes	Satisfaction
54	Female	Bachelor	Unmarried	Work	Sufficient	Yes	Yes	Yes	Sometimes	Far from hospital	Yes	Satisfaction
26	Female	Bachelor	Unmarried	Work	Sufficient	Yes	Yes	Yes	Sometimes	Far from hospital	Yes	Satisfaction
32	Female	Bachelor	Unmarried	Work	Sufficient	Yes	Yes	Yes	Sometimes	Far from hospital	Yes	Satisfaction
38	Female	Secondary	Unmarried	Work	Sufficient and Save	No	Yes	Yes	Always	Far from hospital	Yes	Satisfaction
71	Female	Bachelor	Unmarried	Not-Work	Sufficient and Save	No	Yes	No	Never	Far from hospital	No	Unsatisfaction
73	Male	Bachelor	Unmarried	Not-Work	Sufficient	No	Yes	Yes	Always	Near to hospital	No	Unsatisfaction
32	Male	Bachelor	Married	Work	Sufficient and Save	No	No	No	Always	Far from hospital	Yes	Satisfaction
31	Female	Bachelor	Unmarried	Work	Sufficient and Save	Yes	Yes	No	Always	Far from hospital	Yes	Satisfaction
69	Male	Bachelor	Married	Not-Work	Sufficient and Save	No	Yes	Yes	Never	Far from hospital	Yes	Unsatisfaction
32	Female	Secondary	Unmarried	Not-Work	Sufficient and Save	No	Yes	Yes	Always	Far from hospital	Yes	Satisfaction
39	Female	Bachelor	Married	Not-Work	Sufficient	Yes	No	No	Always	Near to hospital	Yes	Satisfaction
53	Female	Bachelor	Married	Not-Work	Sufficient and Save	Yes	Yes	No	Always	Near to hospital	No	Unsatisfaction
32	Female	Bachelor	Unmarried	Work	Sufficient	Yes	No	Yes	Sometimes	Far from hospital	Yes	Satisfaction
62	Male	Preparatory	Married	Not-Work	Sufficient and Save	Yes	Yes	Yes	Sometimes	Far from hospital	Yes	Unsatisfaction
60	Female	Bachelor	Married	Not-Work	Sufficient	Yes	Yes	Yes	Always	Far from hospital	Yes	Satisfaction
66	Male	Bachelor	Married	Work	Sufficient and Save	Yes	Yes	Yes	Always	Far from hospital	Yes	Satisfaction
64	Male	Bachelor	Married	Work	Sufficient and Save	Yes	Yes	Yes	Always	Far from hospital	Yes	Satisfaction
75	Male	Bachelor	Married	Work	Sufficient and Save	Yes	Yes	Yes	Always	Far from hospital	Yes	Satisfaction
75	Male	Bachelor	Married	Work	Sufficient and Save	Yes	Yes	Yes	Always	Far from hospital	Yes	Satisfaction
43	Male	Bachelor	Married	Work	Sufficient and Save	Yes	Yes	Yes	Always	Far from hospital	Yes	Satisfaction
50	Male	Bachelor	Married	Work	Sufficient and Save	Yes	Yes	Yes	Always	Far from hospital	Yes	Satisfaction
61	Male	Bachelor	Married	Work	Sufficient and Save	Yes	Yes	Yes	Always	Far from hospital	Yes	Satisfaction
58	Male	Bachelor	Married	Work	Sufficient and Save	Yes	Yes	Yes	Always	Far from hospital	Yes	Satisfaction
48	Male	Bachelor	Married	Work	Sufficient and Save	Yes	Yes	Yes	Always	Far from hospital	Yes	Satisfaction
25	Male	Bachelor	Married	Not-Work	Sufficient and Save	No	Yes	Yes	Sometimes	Far from hospital	Yes	Satisfaction
31	Female	Bachelor	Married	Work	Insufficient	Yes	Yes	No	Always	Near to hospital	Yes	Satisfaction
72	Male	Bachelor	Married	Work	Sufficient and Save	Yes	Yes	Yes	Always	Far from hospital	Yes	Satisfaction
67	Male	Bachelor	Married	Work	Sufficient and Save	Yes	Yes	Yes	Always	Far from hospital	Yes	Satisfaction
52	Male	Bachelor	Married	Work	Sufficient and Save	Yes	Yes	Yes	Always	Far from hospital	Yes	Satisfaction
59	Male	Bachelor	Married	Work	Sufficient and Save	Yes	Yes	Yes	Always	Far from hospital	Yes	Satisfaction
62	Male	Bachelor	Married	Work	Sufficient and Save	Yes	Yes	Yes	Always	Far from hospital	Yes	Satisfaction
55	Male	Bachelor	Married	Work	Sufficient and Save	Yes	Yes	Yes	Always	Far from hospital	Yes	Satisfaction
58	Male	Bachelor	Married	Work	Sufficient and Save	Yes	Yes	Yes	Always	Far from hospital	Yes	Satisfaction
30	Male	Bachelor	Married	Work	Sufficient and Save	Yes	Yes	Yes	Always	Far from hospital	Yes	Satisfaction
45	Female	Bachelor	Married	Not-Work	Sufficient	Yes	Yes	Yes	Always	Far from hospital	Yes	Satisfaction
74	Male	Bachelor	Married	Work	Sufficient and Save	Yes	Yes	Yes	Always	Far from hospital	Yes	Satisfaction
73	Male	Bachelor	Married	Work	Sufficient and Save	Yes	Yes	Yes	Always	Far from hospital	Yes	Satisfaction
41	Male	Bachelor	Married	Work	Sufficient and Save	Yes	Yes	Yes	Always	Far from hospital	Yes	Satisfaction
75	Male	Bachelor	Married	Work	Sufficient and Save	Yes	Yes	Yes	Always	Far from hospital	Yes	Satisfaction
43	Male	Bachelor	Married	Work	Sufficient and Save	Yes	Yes	Yes	Always	Far from hospital	Yes	Satisfaction
62	Male	Bachelor	Married	Work	Sufficient and Save	Yes	Yes	Yes	Always	Far from hospital	Yes	Satisfaction
30	Male	Bachelor	Married	Work	Sufficient and Save	Yes	Yes	Yes	Always	Far from hospital	Yes	Satisfaction
70	Male	Bachelor	Married	Work	Sufficient and Save	Yes	Yes	Yes	Always	Far from hospital	Yes	Satisfaction
51	Male	Bachelor	Married	Work	Sufficient and Save	Yes	Yes	Yes	Always	Far from hospital	Yes	Satisfaction
51	Male	Bachelor	Married	Work	Sufficient and Save	Yes	Yes	Yes	Always	Far from hospital	Yes	Satisfaction
75	Male	Bachelor	Married	Work	Sufficient and Save	Yes	Yes	Yes	Always	Far from hospital	Yes	Satisfaction
56	Male	Bachelor	Married	Work	Sufficient and Save	Yes	Yes	Yes	Always	Far from hospital	Yes	Satisfaction
71	Male	Bachelor	Married	Work	Sufficient and Save	Yes	Yes	Yes	Always	Far from hospital	Yes	Satisfaction
71	Male	Bachelor	Married	Work	Sufficient and Save	Yes	Yes	Yes	Always	Far from hospital	Yes	Satisfaction
63	Male	Bachelor	Married	Work	Sufficient and Save	Yes	Yes	Yes	Always	Far from hospital	Yes	Satisfaction
75	Male	Bachelor	Married	Work	Sufficient and Save	Yes	Yes	Yes	Always	Far from hospital	Yes	Satisfaction
63	Male	Bachelor	Married	Work	Sufficient and Save	Yes	Yes	Yes	Always	Far from hospital	Yes	Satisfaction
36	Male	Bachelor	Married	Work	Sufficient and Save	Yes	Yes	Yes	Always	Far from hospital	Yes	Satisfaction
65	Female	Bachelor	Unmarried	Work	Sufficient	Yes	Yes	Yes	Sometimes	Far from hospital	Yes	Satisfaction
57	Female	Bachelor	Unmarried	Work	Sufficient	Yes	Yes	Yes	Sometimes	Far from hospital	Yes	Satisfaction
72	Female	Bachelor	Unmarried	Work	Sufficient	Yes	Yes	Yes	Sometimes	Far from hospital	Yes	Satisfaction
75	Female	Bachelor	Unmarried	Work	Sufficient	Yes	Yes	Yes	Sometimes	Far from hospital	Yes	Satisfaction
37	Female	Bachelor	Unmarried	Work	Sufficient	Yes	Yes	Yes	Sometimes	Far from hospital	Yes	Satisfaction
67	Female	Bachelor	Unmarried	Work	Sufficient	Yes	Yes	Yes	Sometimes	Far from hospital	Yes	Satisfaction
43	Female	Bachelor	Unmarried	Work	Sufficient	Yes	Yes	Yes	Sometimes	Far from hospital	Yes	Satisfaction
63	Female	Bachelor	Unmarried	Work	Sufficient	Yes	Yes	Yes	Sometimes	Far from hospital	Yes	Satisfaction
64	Female	Bachelor	Unmarried	Work	Sufficient	Yes	Yes	Yes	Sometimes	Far from hospital	Yes	Satisfaction
48	Male	Bachelor	Married	Work	Sufficient and Save	Yes	Yes	Yes	Always	Far from hospital	Yes	Satisfaction
33	Female	Bachelor	Married	Not-Work	Sufficient	Yes	Yes	Yes	Sometimes	Far from hospital	Yes	Satisfaction
31	Female	Bachelor	Unmarried	Work	Sufficient	Yes	Yes	No	Always	Far from hospital	Yes	Satisfaction
32	Female	Bachelor	Unmarried	Work	Sufficient and Save	Yes	No	No	Always	Far from hospital	Yes	Satisfaction
34	Female	Bachelor	Married	Not-Work	Sufficient	Yes	Yes	Yes	Sometimes	Near to hospital	Yes	Satisfaction
25	Female	Bachelor	Married	Work	Sufficient and Save	Yes	No	Yes	Always	Far from hospital	Yes	Satisfaction
51	Male	Preparatory	Unmarried	Not-Work	Insufficient	No	Yes	No	Never	Near to hospital	No	Unsatisfaction
32	Female	Bachelor	Married	Work	Sufficient	Yes	Yes	Yes	Sometimes	Far from hospital	Yes	Satisfaction
55	Male	Preparatory	Married	Not-Work	Insufficient	Yes	Yes	No	Never	Far from hospital	No	Unsatisfaction
68	Female	Preparatory	Married	Work	Sufficient	Yes	Yes	Yes	Always	Far from hospital	Yes	Unsatisfaction
25	Male	Bachelor	Married	Not-Work	Insufficient	Yes	Yes	Yes	Always	Far from hospital	Yes	Satisfaction
64	Male	Preparatory	Married	Not-Work	Sufficient	Yes	Yes	Yes	Never	Near to hospital	Yes	Unsatisfaction
41	Male	Bachelor	Unmarried	Work	Sufficient and Save	Yes	Yes	Yes	Always	Far from hospital	Yes	Satisfaction
57	Female	Preparatory	Unmarried	Not-Work	Sufficient	No	Yes	Yes	Always	Far from hospital	No	Unsatisfaction
47	Female	Secondary	Married	Not-Work	Sufficient	No	Yes	Yes	Sometimes	Far from hospital	Yes	Satisfaction
67	Female	Preparatory	Married	Work	Insufficient	Yes	Yes	Yes	Always	Far from hospital	No	Unsatisfaction
74	Male	Preparatory	Married	Not-Work	Insufficient	Yes	Yes	No	Sometimes	Near to hospital	No	Unsatisfaction
75	Female	Preparatory	Unmarried	Work	Insufficient	Yes	No	Yes	Never	Far from hospital	Yes	Unsatisfaction
44	Male	Secondary	Unmarried	Work	Insufficient	Yes	Yes	Yes	Always	Far from hospital	No	Satisfaction
28	Female	Secondary	Married	Work	Insufficient	No	Yes	No	Always	Far from hospital	Yes	Satisfaction
45	Male	Bachelor	Unmarried	Not-Work	Sufficient	Yes	Yes	Yes	Always	Far from hospital	Yes	Satisfaction
53	Female	Preparatory	Unmarried	Work	Sufficient and Save	Yes	No	Yes	Always	Near to hospital	Yes	Unsatisfaction
46	Male	Secondary	Unmarried	Not-Work	Sufficient and Save	Yes	Yes	No	Always	Far from hospital	No	Satisfaction
26	Female	Bachelor	Married	Not-Work	Sufficient and Save	Yes	Yes	Yes	Always	Far from hospital	No	Satisfaction
28	Male	Bachelor	Unmarried	Not-Work	Sufficient and Save	Yes	Yes	Yes	Always	Far from hospital	Yes	Satisfaction
49	Female	Bachelor	Married	Not-Work	Sufficient	Yes	No	Yes	Never	Far from hospital	No	Satisfaction
40	Male	Bachelor	Married	Not-Work	Sufficient	Yes	Yes	Yes	Sometimes	Far from hospital	No	Satisfaction
44	Male	Secondary	Married	Work	Sufficient	Yes	Yes	Yes	Sometimes	Far from hospital	No	Satisfaction
60	Male	Preparatory	Married	Work	Sufficient	No	Yes	Yes	Sometimes	Near to hospital	No	Unsatisfaction
56	Female	Preparatory	Married	Not-Work	Sufficient	Yes	Yes	Yes	Always	Near to hospital	Yes	Unsatisfaction
45	Female	Secondary	Unmarried	Not-Work	Sufficient and Save	No	Yes	No	Sometimes	Far from hospital	No	Satisfaction
60	Male	Bachelor	Married	Not-Work	Sufficient and Save	Yes	Yes	No	Always	Far from hospital	Yes	Unsatisfaction
35	Male	Bachelor	Married	Work	Sufficient and Save	Yes	Yes	No	Always	Far from hospital	Yes	Satisfaction
37	Male	Bachelor	Unmarried	Not-Work	Insufficient	Yes	Yes	Yes	Sometimes	Near to hospital	No	Satisfaction
49	Male	Bachelor	Married	Not-Work	Sufficient	Yes	Yes	Yes	Always	Near to hospital	Yes	Satisfaction
60	Male	Bachelor	Married	Work	Sufficient and Save	Yes	Yes	Yes	Always	Far from hospital	Yes	Satisfaction
65	Male	Bachelor	Married	Work	Sufficient and Save	Yes	Yes	Yes	Always	Far from hospital	Yes	Satisfaction
63	Male	Bachelor	Married	Work	Sufficient and Save	Yes	Yes	Yes	Always	Far from hospital	Yes	Satisfaction
65	Male	Bachelor	Married	Work	Sufficient and Save	Yes	Yes	Yes	Always	Far from hospital	Yes	Satisfaction
59	Male	Bachelor	Married	Work	Sufficient and Save	Yes	Yes	Yes	Always	Far from hospital	Yes	Satisfaction
75	Male	Bachelor	Married	Work	Sufficient and Save	Yes	Yes	Yes	Always	Far from hospital	Yes	Satisfaction
67	Male	Bachelor	Married	Work	Sufficient and Save	Yes	Yes	Yes	Always	Far from hospital	Yes	Satisfaction
37	Male	Bachelor	Married	Work	Sufficient and Save	Yes	Yes	Yes	Always	Far from hospital	Yes	Satisfaction
35	Male	Bachelor	Married	Work	Sufficient and Save	Yes	Yes	Yes	Always	Far from hospital	Yes	Satisfaction
48	Male	Bachelor	Married	Work	Sufficient and Save	Yes	Yes	Yes	Always	Far from hospital	Yes	Satisfaction
74	Male	Bachelor	Married	Work	Sufficient and Save	Yes	Yes	Yes	Always	Far from hospital	Yes	Satisfaction
26	Male	Bachelor	Married	Work	Sufficient and Save	Yes	Yes	Yes	Always	Far from hospital	Yes	Satisfaction
60	Male	Bachelor	Married	Work	Sufficient and Save	Yes	Yes	Yes	Always	Far from hospital	Yes	Satisfaction
39	Male	Bachelor	Married	Not-Work	Sufficient	Yes	Yes	Yes	Always	Far from hospital	Yes	Satisfaction
34	Female	Bachelor	Unmarried	Work	Sufficient and Save	Yes	Yes	Yes	Always	Far from hospital	Yes	Satisfaction
45	Female	Bachelor	Married	Not-Work	Insufficient	Yes	No	Yes	Sometimes	Far from hospital	Yes	Satisfaction
35	Female	Preparatory	Married	Not-Work	Sufficient and Save	Yes	Yes	Yes	Always	Far from hospital	Yes	Satisfaction
52	Male	Preparatory	Married	Not-Work	Sufficient and Save	No	Yes	Yes	Never	Far from hospital	Yes	Unsatisfaction
59	Male	Preparatory	Married	Not-Work	Insufficient	No	Yes	No	Never	Far from hospital	No	Unsatisfaction
73	Male	Secondary	Married	Work	Insufficient	No	Yes	Yes	Always	Far from hospital	No	Unsatisfaction
28	Female	Secondary	Married	Work	Insufficient	No	Yes	Yes	Always	Far from hospital	Yes	Satisfaction
32	Male	Bachelor	Married	Work	Sufficient	Yes	Yes	Yes	Always	Far from hospital	Yes	Satisfaction
39	Female	Secondary	Married	Work	Sufficient	No	Yes	Yes	Always	Far from hospital	Yes	Satisfaction
34	Female	Secondary	Married	Work	Sufficient	Yes	Yes	No	Sometimes	Far from hospital	No	Satisfaction
38	Female	Bachelor	Married	Work	Sufficient	Yes	No	No	Always	Near to hospital	Yes	Satisfaction
36	Male	Bachelor	Married	Not-Work	Sufficient and Save	Yes	Yes	Yes	Always	Far from hospital	Yes	Satisfaction
38	Male	Bachelor	Married	Not-Work	Sufficient	Yes	Yes	No	Never	Far from hospital	Yes	Satisfaction
47	Female	Bachelor	Married	Not-Work	Sufficient	No	No	Yes	Sometimes	Far from hospital	Yes	Satisfaction
60	Female	Preparatory	Married	Not-Work	Sufficient and Save	Yes	No	No	Always	Near to hospital	Yes	Unsatisfaction
36	Female	Preparatory	Unmarried	Not-Work	Sufficient	Yes	No	Yes	Always	Far from hospital	Yes	Satisfaction
59	Male	Preparatory	Unmarried	Not-Work	Sufficient	Yes	Yes	No	Always	Far from hospital	No	Unsatisfaction
30	Female	Bachelor	Married	Work	Sufficient and Save	Yes	Yes	Yes	Always	Far from hospital	Yes	Satisfaction
29	Female	Bachelor	Married	Not-Work	Sufficient and Save	Yes	Yes	Yes	Always	Near to hospital	No	Satisfaction
41	Female	Bachelor	Married	Not-Work	Sufficient and Save	Yes	No	Yes	Always	Far from hospital	Yes	Satisfaction
28	Female	Bachelor	Married	Not-Work	Sufficient and Save	Yes	Yes	Yes	Always	Far from hospital	Yes	Satisfaction
48	Female	Bachelor	Married	Not-Work	Sufficient and Save	No	Yes	Yes	Always	Far from hospital	Yes	Satisfaction
44	Male	Bachelor	Married	Work	Sufficient and Save	No	Yes	Yes	Always	Far from hospital	Yes	Satisfaction
45	Male	Bachelor	Married	Not-Work	Sufficient and Save	Yes	Yes	Yes	Always	Far from hospital	Yes	Satisfaction
42	Male	Bachelor	Married	Work	Sufficient and Save	Yes	Yes	Yes	Always	Far from hospital	Yes	Satisfaction
54	Female	Preparatory	Unmarried	Not-Work	Sufficient and Save	Yes	Yes	Yes	Always	Far from hospital	Yes	Unsatisfaction
53	Female	Preparatory	Married	Work	Sufficient and Save	Yes	Yes	No	Never	Far from hospital	Yes	Unsatisfaction
73	Male	Preparatory	Married	Not-Work	Sufficient	Yes	Yes	Yes	Never	Far from hospital	No	Unsatisfaction
39	Male	Bachelor	Unmarried	Not-Work	Sufficient and Save	Yes	Yes	Yes	Sometimes	Far from hospital	Yes	Satisfaction
49	Male	Secondary	Married	Not-Work	Sufficient	Yes	Yes	No	Always	Far from hospital	Yes	Satisfaction
46	Male	Bachelor	Married	Work	Sufficient and Save	Yes	Yes	Yes	Always	Near to hospital	No	Satisfaction
64	Male	Bachelor	Unmarried	Not-Work	Insufficient	Yes	Yes	Yes	Always	Far from hospital	Yes	Unsatisfaction
50	Male	Bachelor	Married	Not-Work	Insufficient	Yes	Yes	Yes	Sometimes	Far from hospital	Yes	Unsatisfaction
34	Female	Bachelor	Unmarried	Not-Work	Insufficient	Yes	Yes	No	Sometimes	Far from hospital	Yes	Satisfaction
68	Female	Preparatory	Married	Not-Work	Sufficient and Save	No	No	No	Sometimes	Far from hospital	No	Unsatisfaction
68	Male	Preparatory	Married	Not-Work	Sufficient	Yes	No	Yes	Always	Far from hospital	Yes	Unsatisfaction
40	Female	Bachelor	Married	Work	Sufficient	No	Yes	Yes	Always	Far from hospital	Yes	Satisfaction
29	Female	Bachelor	Unmarried	Work	Sufficient	No	Yes	Yes	Sometimes	Far from hospital	Yes	Satisfaction
45	Male	Secondary	Married	Work	Sufficient	Yes	Yes	Yes	Always	Far from hospital	Yes	Satisfaction
60	Female	Bachelor	Unmarried	Work	Sufficient and Save	Yes	Yes	No	Always	Far from hospital	No	Unsatisfaction
49	Female	Preparatory	Married	Work	Sufficient and Save	Yes	Yes	Yes	Always	Near to hospital	Yes	Satisfaction
35	Female	Bachelor	Married	Work	Insufficient	Yes	Yes	No	Sometimes	Near to hospital	Yes	Satisfaction
66	Male	Preparatory	Married	Not-Work	Sufficient and Save	Yes	Yes	Yes	Sometimes	Far from hospital	Yes	Unsatisfaction
40	Female	Bachelor	Married	Not-Work	Sufficient	Yes	Yes	Yes	Always	Far from hospital	Yes	Satisfaction
45	Female	Bachelor	Married	Work	Sufficient	Yes	No	Yes	Always	Far from hospital	Yes	Satisfaction
65	Male	Bachelor	Married	Not-Work	Sufficient and Save	No	Yes	Yes	Always	Far from hospital	No	Unsatisfaction
63	Male	Preparatory	Married	Not-Work	Sufficient	Yes	No	Yes	Always	Far from hospital	No	Unsatisfaction
68	Male	Preparatory	Married	Not-Work	Sufficient	Yes	Yes	Yes	Always	Far from hospital	No	Unsatisfaction
43	Female	Bachelor	Unmarried	Work	Sufficient and Save	Yes	Yes	Yes	Sometimes	Far from hospital	No	Satisfaction
62	Male	Preparatory	Married	Work	Sufficient and Save	Yes	Yes	Yes	Sometimes	Near to hospital	No	Unsatisfaction
44	Male	Bachelor	Married	Not-Work	Sufficient	Yes	Yes	Yes	Sometimes	Far from hospital	Yes	Satisfaction
29	Female	Secondary	Married	Not-Work	Sufficient	Yes	No	Yes	Always	Far from hospital	Yes	Satisfaction
62	Female	Preparatory	Married	Not-Work	Sufficient	Yes	Yes	No	Always	Far from hospital	No	Unsatisfaction
42	Female	Bachelor	Married	Work	Sufficient	Yes	Yes	Yes	Always	Far from hospital	Yes	Satisfaction
69	Female	Preparatory	Married	Work	Sufficient	Yes	Yes	No	Always	Far from hospital	Yes	Unsatisfaction
42	Male	Bachelor	Married	Not-Work	Insufficient	No	Yes	No	Sometimes	Far from hospital	Yes	Satisfaction
42	Male	Bachelor	Married	Work	Sufficient and Save	Yes	Yes	Yes	Always	Far from hospital	Yes	Satisfaction
72	Female	Secondary	Married	Not-Work	Insufficient	No	Yes	Yes	Sometimes	Near to hospital	No	Unsatisfaction
69	Male	Preparatory	Married	Not-Work	Insufficient	Yes	Yes	Yes	Never	Far from hospital	No	Unsatisfaction
54	Female	Preparatory	Married	Not-Work	Insufficient	No	Yes	Yes	Sometimes	Far from hospital	Yes	Unsatisfaction
47	Female	Bachelor	Married	Not-Work	Sufficient and Save	Yes	Yes	Yes	Always	Far from hospital	Yes	Satisfaction
75	Female	Preparatory	Unmarried	Not-Work	Sufficient and Save	Yes	Yes	Yes	Never	Near to hospital	Yes	Unsatisfaction
56	Female	Preparatory	Married	Not-Work	Sufficient and Save	Yes	No	Yes	Always	Far from hospital	Yes	Unsatisfaction
57	Male	Preparatory	Unmarried	Work	Sufficient and Save	Yes	Yes	No	Sometimes	Far from hospital	Yes	Unsatisfaction
47	Male	Bachelor	Married	Work	Sufficient	Yes	Yes	No	Always	Far from hospital	Yes	Satisfaction
72	Male	Bachelor	Married	Work	Sufficient and Save	Yes	No	Yes	Always	Far from hospital	No	Unsatisfaction
26	Male	Secondary	Unmarried	Not-Work	Sufficient and Save	Yes	Yes	Yes	Always	Near to hospital	Yes	Satisfaction
70	Female	Preparatory	Unmarried	Work	Sufficient	Yes	Yes	No	Always	Near to hospital	Yes	Unsatisfaction
58	Female	Preparatory	Married	Not-Work	Sufficient and Save	Yes	No	No	Never	Far from hospital	Yes	Unsatisfaction
35	Male	Bachelor	Married	Not-Work	Sufficient	No	Yes	No	Always	Far from hospital	Yes	Satisfaction
72	Female	Bachelor	Married	Not-Work	Sufficient	Yes	Yes	No	Sometimes	Far from hospital	Yes	Unsatisfaction
36	Male	Bachelor	Married	Not-Work	Sufficient and Save	Yes	Yes	Yes	Always	Far from hospital	Yes	Satisfaction
34	Female	Bachelor	Married	Not-Work	Sufficient	Yes	Yes	No	Always	Far from hospital	Yes	Satisfaction
25	Female	Secondary	Married	Work	Sufficient	Yes	Yes	No	Always	Far from hospital	Yes	Satisfaction
27	Female	Bachelor	Married	Not-Work	Sufficient and Save	Yes	Yes	No	Always	Near to hospital	Yes	Satisfaction
43	Male	Preparatory	Married	Not-Work	Sufficient and Save	Yes	Yes	Yes	Sometimes	Far from hospital	Yes	Satisfaction
75	Male	Preparatory	Married	Not-Work	Sufficient	Yes	No	Yes	Sometimes	Far from hospital	No	Unsatisfaction
31	Female	Bachelor	Married	Not-Work	Sufficient	Yes	Yes	Yes	Never	Far from hospital	Yes	Satisfaction
36	Female	Bachelor	Married	Not-Work	Sufficient	Yes	Yes	Yes	Always	Far from hospital	Yes	Satisfaction
33	Female	Bachelor	Married	Not-Work	Sufficient	Yes	Yes	Yes	Sometimes	Far from hospital	Yes	Satisfaction
50	Female	Secondary	Married	Work	Insufficient	Yes	No	Yes	Always	Near to hospital	No	Unsatisfaction
32	Male	Bachelor	Unmarried	Not-Work	Insufficient	Yes	Yes	No	Always	Far from hospital	Yes	Satisfaction
75	Male	Preparatory	Married	Work	Insufficient	Yes	Yes	No	Always	Near to hospital	No	Unsatisfaction
65	Female	Secondary	Married	Not-Work	Insufficient	No	Yes	No	Sometimes	Near to hospital	No	Unsatisfaction
75	Male	Secondary	Married	Work	Insufficient	No	Yes	No	Never	Far from hospital	No	Unsatisfaction
66	Female	Secondary	Unmarried	Not-Work	Insufficient	Yes	No	Yes	Never	Far from hospital	No	Unsatisfaction
54	Male	Secondary	Married	Work	Insufficient	No	Yes	No	Never	Near to hospital	No	Unsatisfaction
62	Female	Secondary	Married	Work	Insufficient	No	No	Yes	Never	Far from hospital	No	Unsatisfaction
60	Male	Secondary	Married	Not-Work	Insufficient	Yes	Yes	No	Always	Near to hospital	No	Unsatisfaction
52	Female	Secondary	Married	Not-Work	Insufficient	Yes	Yes	Yes	Sometimes	Far from hospital	No	Unsatisfaction
60	Female	Secondary	Married	Work	Insufficient	Yes	No	Yes	Sometimes	Far from hospital	Yes	Satisfaction
75	Male	Secondary	Unmarried	Work	Insufficient	Yes	Yes	Yes	Sometimes	Far from hospital	No	Unsatisfaction
55	Female	Secondary	Married	Not-Work	Insufficient	Yes	Yes	Yes	Never	Far from hospital	No	Unsatisfaction
69	Male	Secondary	Married	Not-Work	Insufficient	Yes	Yes	Yes	Never	Far from hospital	No	Unsatisfaction
37	Male	Bachelor	Married	Not-Work	Insufficient	Yes	Yes	Yes	Sometimes	Far from hospital	Yes	Satisfaction
58	Female	Secondary	Married	Not-Work	Sufficient and Save	No	No	Yes	Sometimes	Far from hospital	No	Unsatisfaction
51	Female	Secondary	Married	Work	Sufficient	No	Yes	No	Always	Far from hospital	No	Unsatisfaction
40	Female	Bachelor	Married	Not-Work	Sufficient	Yes	Yes	Yes	Sometimes	Far from hospital	No	Satisfaction
32	Female	Bachelor	Married	Not-Work	Insufficient	No	Yes	Yes	Sometimes	Far from hospital	Yes	Satisfaction
73	Female	Preparatory	Unmarried	Work	Sufficient and Save	Yes	Yes	Yes	Sometimes	Near to hospital	No	Unsatisfaction
44	Female	Preparatory	Unmarried	Work	Sufficient	Yes	No	No	Sometimes	Far from hospital	Yes	Satisfaction
71	Male	Preparatory	Unmarried	Not-Work	Sufficient	Yes	Yes	No	Always	Near to hospital	No	Unsatisfaction
49	Male	Bachelor	Unmarried	Not-Work	Sufficient and Save	No	Yes	Yes	Always	Far from hospital	Yes	Satisfaction
63	Female	Preparatory	Married	Work	Sufficient and Save	Yes	No	No	Always	Far from hospital	No	Unsatisfaction
43	Female	Bachelor	Unmarried	Work	Sufficient	Yes	Yes	Yes	Always	Far from hospital	No	Satisfaction
36	Male	Bachelor	Married	Not-Work	Sufficient	Yes	Yes	Yes	Always	Far from hospital	Yes	Satisfaction
58	Female	Bachelor	Married	Not-Work	Sufficient	No	Yes	No	Always	Far from hospital	No	Unsatisfaction
40	Female	Preparatory	Married	Not-Work	Sufficient	Yes	Yes	No	Always	Far from hospital	Yes	Satisfaction
37	Male	Bachelor	Unmarried	Work	Sufficient and Save	Yes	Yes	Yes	Always	Far from hospital	Yes	Satisfaction
65	Female	Secondary	Unmarried	Not-Work	Sufficient	Yes	Yes	Yes	Always	Far from hospital	No	Unsatisfaction
52	Male	Secondary	Unmarried	Not-Work	Insufficient	No	Yes	No	Always	Far from hospital	No	Unsatisfaction
28	Male	Bachelor	Married	Not-Work	Sufficient and Save	No	Yes	Yes	Always	Far from hospital	No	Satisfaction
27	Male	Bachelor	Married	Not-Work	Sufficient and Save	Yes	Yes	Yes	Sometimes	Far from hospital	Yes	Satisfaction
31	Female	Bachelor	Unmarried	Work	Sufficient and Save	Yes	Yes	Yes	Always	Far from hospital	Yes	Satisfaction
33	Female	Bachelor	Unmarried	Not-Work	Sufficient	No	Yes	No	Sometimes	Far from hospital	Yes	Satisfaction
58	Male	Bachelor	Married	Work	Sufficient	Yes	Yes	Yes	Always	Far from hospital	Yes	Satisfaction
59	Male	Bachelor	Married	Work	Sufficient	Yes	Yes	Yes	Always	Far from hospital	Yes	Satisfaction
71	Male	Bachelor	Married	Work	Sufficient	Yes	Yes	Yes	Always	Far from hospital	Yes	Satisfaction
74	Male	Bachelor	Married	Work	Sufficient	Yes	Yes	Yes	Always	Far from hospital	Yes	Satisfaction
75	Male	Bachelor	Married	Work	Sufficient	Yes	Yes	Yes	Always	Far from hospital	Yes	Satisfaction
33	Male	Bachelor	Married	Work	Sufficient	Yes	Yes	Yes	Always	Far from hospital	Yes	Satisfaction
69	Male	Bachelor	Married	Work	Sufficient	Yes	Yes	Yes	Always	Far from hospital	Yes	Satisfaction
73	Male	Secondary	Unmarried	Work	Sufficient and Save	Yes	No	No	Sometimes	Far from hospital	Yes	Unsatisfaction
46	Female	Bachelor	Married	Not-Work	Sufficient and Save	Yes	Yes	No	Always	Far from hospital	Yes	Satisfaction
68	Male	Preparatory	Married	Not-Work	Sufficient	No	Yes	No	Sometimes	Far from hospital	No	Unsatisfaction
26	Female	Bachelor	Married	Work	Sufficient and Save	Yes	Yes	Yes	Always	Far from hospital	No	Satisfaction
63	Male	Bachelor	Married	Work	Sufficient	Yes	Yes	Yes	Always	Far from hospital	No	Unsatisfaction
25	Male	Bachelor	Unmarried	Work	Sufficient and Save	Yes	Yes	Yes	Always	Far from hospital	Yes	Satisfaction
56	Male	Bachelor	Married	Not-Work	Sufficient	Yes	Yes	No	Never	Near to hospital	No	Unsatisfaction
74	Female	Secondary	Married	Work	Sufficient and Save	Yes	Yes	Yes	Always	Far from hospital	Yes	Unsatisfaction
31	Female	Bachelor	Married	Work	Sufficient	Yes	Yes	Yes	Always	Far from hospital	Yes	Satisfaction
56	Female	Bachelor	Married	Work	Sufficient and Save	Yes	Yes	Yes	Always	Far from hospital	No	Unsatisfaction
41	Female	Preparatory	Married	Work	Sufficient	Yes	Yes	Yes	Always	Far from hospital	Yes	Satisfaction
39	Male	Bachelor	Married	Work	Sufficient	Yes	Yes	Yes	Always	Far from hospital	Yes	Satisfaction
44	Male	Bachelor	Married	Work	Sufficient	Yes	Yes	Yes	Always	Far from hospital	Yes	Satisfaction
70	Female	Bachelor	Married	Not-Work	Sufficient and Save	No	Yes	Yes	Always	Far from hospital	Yes	Unsatisfaction
48	Female	Bachelor	Married	Not-Work	Sufficient	Yes	No	Yes	Always	Far from hospital	Yes	Satisfaction
65	Male	Preparatory	Married	Work	Sufficient and Save	Yes	Yes	No	Sometimes	Far from hospital	No	Unsatisfaction
69	Female	Preparatory	Married	Not-Work	Sufficient	Yes	Yes	No	Sometimes	Near to hospital	No	Unsatisfaction
68	Male	Preparatory	Married	Not-Work	Sufficient	Yes	No	Yes	Never	Far from hospital	Yes	Unsatisfaction
38	Male	Bachelor	Married	Not-Work	Sufficient and Save	Yes	Yes	Yes	Sometimes	Near to hospital	Yes	Satisfaction
65	Female	Preparatory	Married	Work	Sufficient	Yes	No	No	Sometimes	Far from hospital	No	Unsatisfaction
35	Female	Bachelor	Married	Work	Sufficient	Yes	Yes	Yes	Always	Far from hospital	Yes	Satisfaction
25	Male	Bachelor	Married	Work	Sufficient	Yes	Yes	Yes	Always	Far from hospital	Yes	Satisfaction
40	Male	Bachelor	Married	Work	Sufficient	Yes	Yes	Yes	Always	Far from hospital	Yes	Satisfaction
72	Male	Bachelor	Married	Work	Sufficient	Yes	Yes	Yes	Always	Far from hospital	Yes	Satisfaction
65	Male	Bachelor	Married	Work	Sufficient	Yes	Yes	Yes	Always	Far from hospital	Yes	Satisfaction
73	Male	Bachelor	Married	Work	Sufficient	Yes	Yes	Yes	Always	Far from hospital	Yes	Satisfaction
50	Male	Bachelor	Married	Work	Sufficient	Yes	Yes	Yes	Always	Far from hospital	Yes	Satisfaction
59	Male	Bachelor	Married	Work	Sufficient	Yes	Yes	Yes	Always	Far from hospital	Yes	Satisfaction
71	Male	Bachelor	Married	Work	Sufficient	Yes	Yes	Yes	Always	Far from hospital	Yes	Satisfaction
27	Male	Bachelor	Married	Work	Sufficient	Yes	Yes	Yes	Always	Far from hospital	Yes	Satisfaction
38	Male	Bachelor	Married	Work	Sufficient	Yes	Yes	Yes	Always	Far from hospital	Yes	Satisfaction
32	Male	Bachelor	Married	Work	Sufficient	Yes	Yes	Yes	Always	Far from hospital	Yes	Satisfaction
63	Male	Bachelor	Married	Work	Sufficient	Yes	Yes	Yes	Always	Far from hospital	Yes	Satisfaction
40	Male	Bachelor	Married	Work	Sufficient	Yes	Yes	Yes	Always	Far from hospital	Yes	Satisfaction
31	Male	Bachelor	Married	Work	Sufficient	Yes	Yes	Yes	Always	Far from hospital	Yes	Satisfaction
54	Male	Bachelor	Married	Work	Sufficient	Yes	Yes	Yes	Always	Far from hospital	Yes	Satisfaction
52	Male	Bachelor	Married	Work	Sufficient	Yes	Yes	Yes	Always	Far from hospital	Yes	Satisfaction
72	Male	Bachelor	Married	Work	Sufficient	Yes	Yes	Yes	Always	Far from hospital	Yes	Satisfaction
56	Male	Bachelor	Married	Work	Sufficient	Yes	Yes	Yes	Always	Far from hospital	Yes	Satisfaction
58	Male	Bachelor	Married	Work	Sufficient	Yes	Yes	Yes	Always	Far from hospital	Yes	Satisfaction
29	Male	Bachelor	Married	Work	Sufficient	Yes	Yes	Yes	Always	Far from hospital	Yes	Satisfaction
45	Male	Preparatory	Married	Work	Sufficient and Save	Yes	Yes	Yes	Always	Near to hospital	Yes	Satisfaction
40	Male	Secondary	Married	Not-Work	Sufficient and Save	Yes	Yes	No	Sometimes	Far from hospital	No	Satisfaction
64	Female	Secondary	Married	Work	Sufficient	No	Yes	Yes	Sometimes	Far from hospital	Yes	Unsatisfaction
47	Female	Bachelor	Married	Work	Sufficient	Yes	Yes	Yes	Always	Far from hospital	Yes	Satisfaction
34	Female	Bachelor	Married	Work	Sufficient	Yes	Yes	Yes	Always	Far from hospital	Yes	Satisfaction
31	Female	Bachelor	Married	Work	Sufficient	Yes	Yes	Yes	Always	Far from hospital	Yes	Satisfaction
35	Female	Bachelor	Married	Work	Sufficient	Yes	Yes	Yes	Always	Far from hospital	Yes	Satisfaction
31	Female	Bachelor	Married	Work	Sufficient	Yes	Yes	Yes	Always	Far from hospital	Yes	Satisfaction
44	Female	Bachelor	Married	Work	Sufficient	Yes	Yes	Yes	Always	Far from hospital	Yes	Satisfaction
25	Female	Bachelor	Married	Work	Sufficient	Yes	Yes	Yes	Always	Far from hospital	Yes	Satisfaction
73	Female	Bachelor	Married	Not-Work	Sufficient and Save	Yes	Yes	Yes	Sometimes	Far from hospital	Yes	Unsatisfaction
32	Male	Bachelor	Married	Work	Sufficient	Yes	Yes	Yes	Always	Far from hospital	Yes	Satisfaction
50	Female	Secondary	Unmarried	Not-Work	Sufficient and Save	Yes	No	No	Always	Far from hospital	No	Unsatisfaction
67	Male	Secondary	Married	Not-Work	Sufficient	Yes	Yes	Yes	Always	Far from hospital	No	Unsatisfaction
69	Female	Secondary	Unmarried	Work	Sufficient	No	Yes	No	Always	Far from hospital	No	Unsatisfaction
74	Female	Bachelor	Unmarried	Work	Sufficient and Save	No	Yes	No	Always	Near to hospital	No	Unsatisfaction
38	Male	Bachelor	Unmarried	Not-Work	Sufficient and Save	Yes	Yes	Yes	Always	Far from hospital	Yes	Satisfaction
46	Male	Bachelor	Married	Work	Sufficient and Save	No	Yes	Yes	Never	Far from hospital	Yes	Satisfaction
69	Male	Bachelor	Married	Work	Sufficient and Save	No	Yes	No	Always	Near to hospital	No	Unsatisfaction
25	Male	Preparatory	Married	Not-Work	Sufficient	Yes	Yes	Yes	Sometimes	Far from hospital	No	Satisfaction
57	Female	Preparatory	Married	Work	Sufficient	No	Yes	No	Always	Far from hospital	No	Unsatisfaction
47	Female	Bachelor	Married	Work	Sufficient	Yes	Yes	Yes	Always	Far from hospital	Yes	Satisfaction
40	Male	Bachelor	Married	Work	Sufficient	Yes	Yes	Yes	Always	Far from hospital	Yes	Satisfaction
39	Male	Bachelor	Married	Work	Sufficient	Yes	Yes	Yes	Always	Far from hospital	Yes	Satisfaction
25	Male	Bachelor	Married	Work	Sufficient	Yes	Yes	Yes	Always	Far from hospital	Yes	Satisfaction
54	Female	Preparatory	Married	Work	Sufficient	Yes	Yes	Yes	Always	Far from hospital	Yes	Unsatisfaction
43	Female	Secondary	Married	Not-Work	Sufficient and Save	Yes	Yes	Yes	Always	Far from hospital	No	Satisfaction
25	Male	Preparatory	Unmarried	Not-Work	Insufficient	Yes	Yes	No	Always	Far from hospital	Yes	Satisfaction
74	Male	Bachelor	Married	Work	Sufficient	Yes	Yes	Yes	Always	Far from hospital	Yes	Unsatisfaction
49	Female	Bachelor	Unmarried	Not-Work	Sufficient	Yes	Yes	No	Always	Far from hospital	Yes	Satisfaction
51	Female	Bachelor	Married	Not-Work	Sufficient	No	Yes	No	Always	Far from hospital	No	Unsatisfaction
61	Female	Preparatory	Married	Work	Sufficient and Save	Yes	Yes	No	Always	Far from hospital	Yes	Unsatisfaction
45	Female	Bachelor	Married	Work	Sufficient	No	Yes	Yes	Sometimes	Far from hospital	Yes	Satisfaction
51	Male	Secondary	Married	Not-Work	Sufficient and Save	No	Yes	No	Always	Far from hospital	Yes	Unsatisfaction
44	Male	Preparatory	Married	Not-Work	Sufficient	Yes	Yes	No	Always	Far from hospital	No	Satisfaction
58	Female	Bachelor	Married	Work	Sufficient	Yes	Yes	Yes	Always	Near to hospital	Yes	Unsatisfaction
68	Female	Secondary	Married	Work	Sufficient	No	Yes	No	Never	Near to hospital	Yes	Unsatisfaction
61	Male	Bachelor	Unmarried	Work	Sufficient and Save	Yes	No	Yes	Always	Far from hospital	Yes	Unsatisfaction
44	Female	Bachelor	Married	Not-Work	Sufficient	Yes	Yes	Yes	Always	Far from hospital	Yes	Satisfaction
70	Female	Bachelor	Married	Not-Work	Sufficient and Save	Yes	Yes	Yes	Sometimes	Near to hospital	No	Unsatisfaction
36	Female	Bachelor	Married	Not-Work	Sufficient	No	No	No	Never	Near to hospital	No	Satisfaction
38	Male	Bachelor	Married	Work	Sufficient	Yes	Yes	No	Always	Far from hospital	Yes	Satisfaction
65	Male	Bachelor	Unmarried	Not-Work	Sufficient and Save	Yes	Yes	Yes	Always	Far from hospital	No	Unsatisfaction
60	Female	Bachelor	Unmarried	Not-Work	Sufficient	Yes	Yes	Yes	Sometimes	Far from hospital	No	Unsatisfaction
34	Female	Bachelor	Married	Not-Work	Sufficient	Yes	Yes	No	Always	Far from hospital	Yes	Satisfaction
52	Male	Bachelor	Married	Work	Sufficient and Save	Yes	Yes	Yes	Always	Far from hospital	Yes	Unsatisfaction
42	Male	Bachelor	Married	Work	Sufficient	No	Yes	No	Sometimes	Far from hospital	Yes	Satisfaction
61	Female	Bachelor	Unmarried	Not-Work	Sufficient and Save	Yes	Yes	Yes	Never	Far from hospital	Yes	Unsatisfaction
30	Female	Preparatory	Married	Work	Sufficient	Yes	Yes	No	Always	Far from hospital	Yes	Satisfaction
57	Female	Bachelor	Married	Not-Work	Sufficient	Yes	Yes	Yes	Always	Near to hospital	No	Unsatisfaction
70	Male	Bachelor	Married	Not-Work	Sufficient and Save	Yes	Yes	Yes	Always	Near to hospital	Yes	Unsatisfaction
39	Male	Preparatory	Unmarried	Not-Work	Sufficient	Yes	Yes	Yes	Sometimes	Near to hospital	No	Satisfaction
30	Female	Bachelor	Unmarried	Not-Work	Sufficient and Save	Yes	Yes	Yes	Always	Far from hospital	Yes	Satisfaction
29	Male	Secondary	Unmarried	Work	Sufficient	Yes	Yes	No	Always	Far from hospital	No	Satisfaction
35	Male	Bachelor	Married	Not-Work	Sufficient	Yes	Yes	Yes	Sometimes	Far from hospital	Yes	Satisfaction
52	Male	Bachelor	Married	Work	Sufficient	Yes	Yes	Yes	Always	Far from hospital	Yes	Satisfaction
69	Male	Bachelor	Married	Work	Sufficient	Yes	Yes	Yes	Always	Far from hospital	Yes	Satisfaction
65	Male	Bachelor	Married	Work	Sufficient	Yes	Yes	Yes	Always	Far from hospital	Yes	Satisfaction
73	Male	Bachelor	Married	Work	Sufficient	Yes	Yes	Yes	Always	Far from hospital	Yes	Satisfaction
71	Male	Bachelor	Married	Work	Sufficient	Yes	Yes	Yes	Always	Far from hospital	Yes	Satisfaction
72	Male	Bachelor	Married	Work	Sufficient	Yes	Yes	Yes	Always	Far from hospital	Yes	Satisfaction
35	Male	Bachelor	Married	Work	Sufficient	Yes	Yes	Yes	Always	Far from hospital	Yes	Satisfaction
68	Male	Bachelor	Married	Work	Sufficient	Yes	Yes	Yes	Always	Far from hospital	Yes	Satisfaction
54	Male	Bachelor	Married	Work	Sufficient	Yes	Yes	Yes	Always	Far from hospital	Yes	Satisfaction
47	Male	Bachelor	Married	Work	Sufficient	Yes	Yes	No	Never	Far from hospital	Yes	Satisfaction
38	Female	Preparatory	Married	Work	Sufficient	Yes	Yes	No	Always	Far from hospital	No	Satisfaction
26	Male	Bachelor	Married	Not-Work	Sufficient	No	Yes	Yes	Sometimes	Far from hospital	No	Satisfaction
65	Female	Preparatory	Unmarried	Work	Sufficient	Yes	Yes	Yes	Sometimes	Far from hospital	No	Unsatisfaction
39	Female	Bachelor	Married	Not-Work	Sufficient	Yes	Yes	Yes	Sometimes	Far from hospital	No	Satisfaction
47	Male	Preparatory	Married	Not-Work	Sufficient	Yes	No	Yes	Always	Far from hospital	Yes	Satisfaction
68	Male	Preparatory	Married	Work	Insufficient	Yes	Yes	Yes	Never	Far from hospital	Yes	Unsatisfaction
53	Female	Preparatory	Married	Work	Insufficient	Yes	Yes	Yes	Never	Far from hospital	Yes	Unsatisfaction
53	Female	Preparatory	Married	Work	Insufficient	Yes	Yes	Yes	Never	Far from hospital	Yes	Unsatisfaction
51	Male	Preparatory	Married	Work	Insufficient	Yes	Yes	Yes	Sometimes	Far from hospital	Yes	Unsatisfaction
68	Male	Preparatory	Married	Work	Insufficient	Yes	Yes	Yes	Sometimes	Far from hospital	Yes	Unsatisfaction
56	Male	Preparatory	Married	Work	Insufficient	Yes	Yes	Yes	Sometimes	Far from hospital	Yes	Unsatisfaction
47	Male	Preparatory	Married	Work	Sufficient	Yes	Yes	Yes	Always	Far from hospital	Yes	Satisfaction
37	Male	Preparatory	Married	Work	Sufficient	Yes	Yes	Yes	Sometimes	Far from hospital	Yes	Satisfaction
72	Male	Secondary	Unmarried	Work	Sufficient and Save	Yes	Yes	Yes	Always	Far from hospital	Yes	Unsatisfaction
31	Male	Bachelor	Married	Not-Work	Sufficient	Yes	No	Yes	Always	Far from hospital	Yes	Satisfaction
75	Female	Bachelor	Unmarried	Work	Sufficient	Yes	Yes	Yes	Always	Far from hospital	Yes	Unsatisfaction
71	Female	Preparatory	Unmarried	Work	Insufficient	No	Yes	Yes	Never	Far from hospital	Yes	Unsatisfaction
29	Female	Bachelor	Married	Work	Sufficient	Yes	Yes	No	Sometimes	Far from hospital	No	Satisfaction
62	Male	Bachelor	Married	Not-Work	Sufficient	Yes	Yes	Yes	Always	Far from hospital	Yes	Unsatisfaction
70	Female	Preparatory	Unmarried	Work	Sufficient	Yes	Yes	Yes	Sometimes	Far from hospital	Yes	Satisfaction
71	Female	Preparatory	Unmarried	Work	Sufficient	Yes	Yes	Yes	Sometimes	Far from hospital	Yes	Satisfaction
32	Female	Preparatory	Unmarried	Work	Sufficient	Yes	Yes	Yes	Sometimes	Far from hospital	Yes	Satisfaction
63	Female	Bachelor	Married	Not-Work	Sufficient	Yes	Yes	Yes	Always	Far from hospital	Yes	Unsatisfaction
40	Male	Bachelor	Married	Work	Sufficient	Yes	Yes	Yes	Always	Far from hospital	Yes	Satisfaction
28	Male	Bachelor	Married	Work	Sufficient	Yes	Yes	Yes	Always	Far from hospital	Yes	Satisfaction
35	Male	Bachelor	Married	Work	Sufficient	Yes	Yes	Yes	Always	Far from hospital	Yes	Satisfaction
27	Male	Bachelor	Married	Work	Sufficient	Yes	Yes	Yes	Always	Far from hospital	Yes	Satisfaction
68	Male	Bachelor	Married	Work	Sufficient	Yes	Yes	Yes	Always	Far from hospital	Yes	Unsatisfaction
64	Female	Bachelor	Married	Work	Sufficient	Yes	No	No	Always	Near to hospital	No	Unsatisfaction
32	Male	Bachelor	Married	Not-Work	Sufficient and Save	Yes	Yes	Yes	Sometimes	Near to hospital	Yes	Satisfaction
29	Male	Bachelor	Married	Not-Work	Sufficient and Save	Yes	Yes	Yes	Always	Far from hospital	Yes	Satisfaction
28	Female	Bachelor	Married	Not-Work	Sufficient and Save	Yes	Yes	Yes	Always	Far from hospital	Yes	Satisfaction
67	Male	Bachelor	Married	Not-Work	Sufficient and Save	No	Yes	No	Always	Far from hospital	Yes	Unsatisfaction
26	Female	Bachelor	Married	Work	Sufficient	Yes	No	No	Never	Far from hospital	Yes	Satisfaction
62	Female	Secondary	Married	Work	Sufficient	Yes	Yes	Yes	Never	Far from hospital	Yes	Unsatisfaction
72	Female	Preparatory	Unmarried	Not-Work	Sufficient	Yes	Yes	Yes	Always	Far from hospital	No	Unsatisfaction
48	Male	Bachelor	Married	Not-Work	Sufficient and Save	No	Yes	Yes	Sometimes	Far from hospital	No	Satisfaction
44	Male	Bachelor	Married	Not-Work	Sufficient and Save	Yes	Yes	Yes	Always	Near to hospital	Yes	Satisfaction
36	Female	Bachelor	Unmarried	Not-Work	Sufficient and Save	Yes	No	No	Never	Near to hospital	Yes	Satisfaction
69	Female	Preparatory	Unmarried	Not-Work	Sufficient and Save	Yes	Yes	Yes	Always	Far from hospital	No	Unsatisfaction
64	Female	Bachelor	Married	Not-Work	Sufficient	No	Yes	No	Sometimes	Far from hospital	Yes	Unsatisfaction
49	Male	Bachelor	Married	Work	Sufficient	Yes	Yes	Yes	Sometimes	Far from hospital	Yes	Satisfaction
50	Female	Bachelor	Married	Not-Work	Sufficient and Save	Yes	Yes	Yes	Always	Far from hospital	Yes	Unsatisfaction
60	Male	Bachelor	Married	Not-Work	Sufficient	Yes	Yes	Yes	Always	Near to hospital	Yes	Unsatisfaction
32	Male	Bachelor	Married	Not-Work	Sufficient	Yes	Yes	No	Always	Far from hospital	No	Satisfaction
26	Female	Bachelor	Married	Work	Sufficient	Yes	No	No	Sometimes	Far from hospital	No	Satisfaction
33	Female	Bachelor	Married	Not-Work	Sufficient and Save	Yes	Yes	Yes	Always	Far from hospital	Yes	Satisfaction
54	Female	Bachelor	Married	Not-Work	Sufficient	Yes	Yes	Yes	Always	Far from hospital	Yes	Unsatisfaction
26	Female	Bachelor	Married	Not-Work	Sufficient and Save	Yes	Yes	Yes	Always	Far from hospital	Yes	Satisfaction
43	Male	Bachelor	Married	Not-Work	Sufficient and Save	Yes	Yes	Yes	Always	Far from hospital	Yes	Satisfaction
59	Female	Preparatory	Married	Work	Sufficient and Save	No	No	No	Always	Far from hospital	Yes	Unsatisfaction
43	Female	Bachelor	Married	Work	Sufficient	Yes	Yes	Yes	Always	Far from hospital	Yes	Satisfaction
75	Female	Bachelor	Married	Work	Sufficient	Yes	Yes	Yes	Always	Far from hospital	Yes	Satisfaction
43	Female	Bachelor	Married	Work	Sufficient	Yes	Yes	Yes	Always	Far from hospital	Yes	Satisfaction
32	Female	Bachelor	Married	Work	Sufficient	Yes	Yes	Yes	Always	Far from hospital	Yes	Satisfaction
45	Female	Bachelor	Married	Work	Sufficient	Yes	Yes	Yes	Always	Far from hospital	Yes	Satisfaction
51	Female	Bachelor	Married	Work	Sufficient	Yes	Yes	Yes	Always	Far from hospital	Yes	Satisfaction
57	Female	Bachelor	Married	Work	Sufficient	Yes	Yes	Yes	Always	Far from hospital	Yes	Satisfaction
74	Female	Bachelor	Married	Work	Sufficient	Yes	Yes	Yes	Always	Far from hospital	Yes	Satisfaction
53	Female	Bachelor	Married	Work	Sufficient	Yes	Yes	Yes	Always	Far from hospital	Yes	Satisfaction
47	Female	Bachelor	Married	Work	Sufficient	Yes	Yes	Yes	Always	Far from hospital	Yes	Satisfaction
62	Female	Bachelor	Married	Work	Sufficient	Yes	Yes	Yes	Always	Far from hospital	Yes	Satisfaction
30	Female	Bachelor	Married	Work	Sufficient	Yes	Yes	Yes	Always	Far from hospital	Yes	Satisfaction
57	Female	Bachelor	Married	Work	Sufficient	Yes	Yes	Yes	Always	Far from hospital	Yes	Satisfaction
61	Female	Bachelor	Married	Work	Sufficient	Yes	Yes	Yes	Always	Far from hospital	Yes	Satisfaction
35	Male	Bachelor	Married	Not-Work	Sufficient	Yes	No	Yes	Sometimes	Near to hospital	Yes	Satisfaction
30	Male	Bachelor	Married	Not-Work	Sufficient and Save	Yes	No	No	Always	Far from hospital	No	Satisfaction
64	Female	Bachelor	Married	Work	Sufficient	Yes	Yes	Yes	Always	Far from hospital	No	Unsatisfaction
47	Female	Bachelor	Married	Work	Sufficient	Yes	Yes	No	Always	Far from hospital	Yes	Satisfaction
67	Female	Preparatory	Married	Not-Work	Sufficient and Save	Yes	No	No	Always	Near to hospital	No	Unsatisfaction
61	Female	Secondary	Married	Work	Sufficient	Yes	Yes	No	Always	Far from hospital	No	Unsatisfaction
41	Female	Secondary	Unmarried	Work	Insufficient	Yes	Yes	Yes	Always	Near to hospital	Yes	Satisfaction
72	Female	Bachelor	Married	Work	Sufficient	Yes	Yes	Yes	Always	Far from hospital	No	Unsatisfaction
53	Female	Bachelor	Married	Not-Work	Sufficient and Save	Yes	No	Yes	Always	Far from hospital	Yes	Unsatisfaction
49	Female	Secondary	Married	Not-Work	Insufficient	Yes	Yes	No	Sometimes	Far from hospital	No	Satisfaction
56	Female	Bachelor	Married	Not-Work	Sufficient	No	Yes	Yes	Always	Near to hospital	Yes	Unsatisfaction
28	Female	Secondary	Married	Not-Work	Sufficient and Save	Yes	Yes	Yes	Always	Near to hospital	Yes	Satisfaction
70	Male	Bachelor	Married	Not-Work	Sufficient	Yes	Yes	Yes	Always	Near to hospital	Yes	Unsatisfaction
43	Female	Bachelor	Married	Work	Sufficient	Yes	Yes	Yes	Always	Near to hospital	Yes	Satisfaction
71	Female	Preparatory	Married	Not-Work	Sufficient and Save	Yes	Yes	Yes	Sometimes	Far from hospital	No	Unsatisfaction
64	Male	Preparatory	Married	Not-Work	Insufficient	Yes	Yes	Yes	Sometimes	Far from hospital	No	Unsatisfaction
56	Male	Preparatory	Married	Not-Work	Insufficient	Yes	Yes	Yes	Sometimes	Far from hospital	No	Unsatisfaction
63	Female	Preparatory	Married	Not-Work	Insufficient	Yes	Yes	Yes	Sometimes	Far from hospital	No	Unsatisfaction
34	Female	Preparatory	Married	Not-Work	Insufficient	Yes	Yes	No	Always	Near to hospital	Yes	Satisfaction
56	Male	Bachelor	Married	Not-Work	Sufficient	Yes	Yes	No	Always	Far from hospital	Yes	Unsatisfaction
39	Female	Preparatory	Married	Work	Sufficient	Yes	Yes	No	Always	Far from hospital	Yes	Satisfaction
67	Male	Bachelor	Married	Not-Work	Sufficient and Save	Yes	Yes	Yes	Never	Near to hospital	Yes	Unsatisfaction
28	Female	Preparatory	Married	Not-Work	Sufficient and Save	Yes	Yes	Yes	Sometimes	Far from hospital	Yes	Satisfaction
56	Male	Bachelor	Married	Work	Sufficient and Save	No	Yes	Yes	Never	Near to hospital	No	Unsatisfaction
26	Male	Secondary	Married	Not-Work	Sufficient	Yes	Yes	Yes	Always	Far from hospital	No	Satisfaction
36	Female	Bachelor	Married	Not-Work	Insufficient	Yes	Yes	Yes	Always	Far from hospital	Yes	Satisfaction
63	Female	Preparatory	Married	Not-Work	Sufficient	Yes	Yes	Yes	Always	Far from hospital	Yes	Unsatisfaction
51	Male	Preparatory	Unmarried	Not-Work	Sufficient	Yes	Yes	Yes	Sometimes	Near to hospital	No	Unsatisfaction
28	Female	Bachelor	Married	Not-Work	Sufficient and Save	Yes	Yes	No	Never	Far from hospital	Yes	Satisfaction
44	Male	Bachelor	Unmarried	Not-Work	Sufficient and Save	No	Yes	Yes	Always	Far from hospital	Yes	Satisfaction
35	Male	Bachelor	Unmarried	Not-Work	Sufficient and Save	No	Yes	Yes	Sometimes	Far from hospital	Yes	Satisfaction
50	Male	Bachelor	Married	Work	Sufficient	Yes	Yes	Yes	Always	Far from hospital	Yes	Satisfaction
75	Male	Bachelor	Married	Work	Sufficient	Yes	Yes	Yes	Always	Far from hospital	Yes	Satisfaction
53	Male	Bachelor	Married	Work	Sufficient	Yes	Yes	Yes	Always	Far from hospital	Yes	Satisfaction
63	Male	Bachelor	Married	Work	Sufficient	Yes	Yes	Yes	Always	Far from hospital	Yes	Satisfaction
40	Male	Bachelor	Married	Work	Sufficient	Yes	Yes	Yes	Always	Far from hospital	Yes	Satisfaction
35	Male	Bachelor	Married	Work	Sufficient	Yes	Yes	Yes	Always	Far from hospital	Yes	Satisfaction
51	Male	Bachelor	Married	Work	Sufficient	Yes	Yes	Yes	Always	Far from hospital	Yes	Satisfaction
65	Male	Bachelor	Married	Work	Sufficient	Yes	Yes	Yes	Always	Far from hospital	Yes	Satisfaction
57	Male	Bachelor	Married	Work	Sufficient	Yes	Yes	Yes	Always	Far from hospital	Yes	Satisfaction
46	Male	Bachelor	Married	Work	Sufficient	Yes	Yes	Yes	Always	Far from hospital	Yes	Satisfaction
42	Male	Bachelor	Married	Work	Sufficient	Yes	Yes	Yes	Always	Far from hospital	Yes	Satisfaction
32	Female	Bachelor	Married	Not-Work	Sufficient and Save	Yes	Yes	Yes	Always	Far from hospital	Yes	Satisfaction
70	Female	Preparatory	Married	Not-Work	Sufficient and Save	Yes	Yes	Yes	Never	Far from hospital	Yes	Unsatisfaction
37	Male	Bachelor	Married	Not-Work	Sufficient	Yes	No	No	Always	Far from hospital	Yes	Satisfaction
26	Female	Secondary	Married	Not-Work	Insufficient	Yes	No	Yes	Sometimes	Far from hospital	No	Satisfaction
75	Female	Bachelor	Married	Work	Sufficient	Yes	Yes	Yes	Always	Far from hospital	Yes	Satisfaction
56	Female	Bachelor	Married	Work	Sufficient	Yes	Yes	Yes	Always	Far from hospital	Yes	Satisfaction
61	Female	Bachelor	Married	Work	Sufficient	Yes	Yes	Yes	Always	Far from hospital	Yes	Satisfaction
60	Female	Bachelor	Married	Work	Sufficient	Yes	Yes	Yes	Always	Far from hospital	Yes	Satisfaction
34	Female	Bachelor	Married	Work	Sufficient	Yes	Yes	Yes	Always	Far from hospital	Yes	Satisfaction
34	Female	Secondary	Married	Not-Work	Sufficient	Yes	Yes	Yes	Always	Far from hospital	Yes	Satisfaction
42	Female	Bachelor	Married	Not-Work	Sufficient and Save	No	Yes	Yes	Sometimes	Far from hospital	Yes	Satisfaction
52	Female	Bachelor	Married	Not-Work	Sufficient and Save	Yes	Yes	Yes	Sometimes	Far from hospital	Yes	Unsatisfaction
40	Female	Bachelor	Married	Not-Work	Insufficient	Yes	Yes	Yes	Always	Far from hospital	Yes	Satisfaction
59	Female	Bachelor	Unmarried	Work	Sufficient	Yes	Yes	No	Always	Near to hospital	Yes	Unsatisfaction
57	Male	Bachelor	Married	Not-Work	Sufficient	No	Yes	Yes	Always	Far from hospital	Yes	Unsatisfaction
42	Male	Bachelor	Unmarried	Not-Work	Sufficient and Save	Yes	Yes	No	Always	Far from hospital	Yes	Satisfaction
73	Male	Bachelor	Married	Work	Sufficient and Save	No	Yes	Yes	Always	Far from hospital	Yes	Unsatisfaction
53	Female	Preparatory	Married	Work	Sufficient	No	Yes	Yes	Always	Far from hospital	Yes	Unsatisfaction
36	Male	Secondary	Married	Not-Work	Sufficient	Yes	Yes	No	Sometimes	Far from hospital	No	Satisfaction
42	Female	Bachelor	Married	Not-Work	Sufficient and Save	Yes	Yes	Yes	Always	Far from hospital	Yes	Satisfaction
41	Male	Bachelor	Married	Not-Work	Sufficient and Save	Yes	Yes	Yes	Always	Far from hospital	Yes	Satisfaction
49	Female	Bachelor	Married	Not-Work	Sufficient and Save	Yes	Yes	Yes	Always	Far from hospital	Yes	Satisfaction
25	Male	Bachelor	Married	Not-Work	Sufficient and Save	Yes	Yes	Yes	Always	Far from hospital	Yes	Satisfaction
28	Female	Bachelor	Married	Not-Work	Sufficient and Save	Yes	Yes	Yes	Always	Far from hospital	Yes	Satisfaction
43	Male	Bachelor	Married	Not-Work	Sufficient and Save	Yes	Yes	Yes	Always	Far from hospital	Yes	Satisfaction
48	Male	Secondary	Married	Not-Work	Sufficient and Save	Yes	Yes	Yes	Always	Far from hospital	Yes	Satisfaction
60	Male	Secondary	Married	Not-Work	Sufficient	No	Yes	Yes	Always	Far from hospital	Yes	Unsatisfaction
65	Male	Preparatory	Married	Work	Sufficient and Save	Yes	Yes	Yes	Always	Near to hospital	No	Unsatisfaction
68	Male	Preparatory	Married	Not-Work	Sufficient and Save	Yes	Yes	Yes	Sometimes	Near to hospital	Yes	Unsatisfaction
25	Female	Secondary	Married	Not-Work	Sufficient and Save	No	Yes	No	Always	Far from hospital	No	Satisfaction
48	Female	Bachelor	Unmarried	Not-Work	Sufficient	Yes	Yes	Yes	Always	Near to hospital	No	Satisfaction
70	Female	Preparatory	Unmarried	Not-Work	Sufficient and Save	Yes	No	Yes	Sometimes	Far from hospital	Yes	Unsatisfaction
33	Female	Bachelor	Married	Work	Sufficient and Save	No	Yes	No	Always	Far from hospital	Yes	Satisfaction
37	Male	Bachelor	Married	Work	Sufficient	No	Yes	Yes	Never	Near to hospital	Yes	Satisfaction
35	Female	Bachelor	Married	Not-Work	Sufficient and Save	Yes	No	Yes	Sometimes	Far from hospital	No	Satisfaction
26	Male	Bachelor	Married	Not-Work	Sufficient and Save	Yes	No	No	Always	Far from hospital	No	Satisfaction
75	Male	Bachelor	Married	Not-Work	Sufficient	No	Yes	No	Always	Far from hospital	Yes	Unsatisfaction
34	Female	Bachelor	Married	Not-Work	Sufficient	Yes	Yes	Yes	Always	Far from hospital	No	Satisfaction
62	Female	Bachelor	Married	Not-Work	Sufficient	Yes	Yes	No	Always	Far from hospital	No	Unsatisfaction
45	Male	Bachelor	Married	Work	Sufficient	No	Yes	Yes	Always	Far from hospital	Yes	Satisfaction
58	Female	Preparatory	Married	Not-Work	Sufficient	Yes	No	Yes	Always	Near to hospital	Yes	Unsatisfaction
34	Female	Secondary	Married	Work	Sufficient and Save	Yes	No	Yes	Always	Far from hospital	No	Satisfaction
62	Male	Bachelor	Married	Work	Insufficient	Yes	Yes	No	Sometimes	Far from hospital	No	Unsatisfaction
61	Female	Secondary	Married	Not-Work	Insufficient	Yes	Yes	Yes	Sometimes	Far from hospital	No	Unsatisfaction
64	Male	Bachelor	Married	Work	Insufficient	Yes	No	Yes	Sometimes	Far from hospital	No	Unsatisfaction
67	Male	Bachelor	Unmarried	Not-Work	Insufficient	No	Yes	Yes	Sometimes	Far from hospital	No	Unsatisfaction
39	Male	Bachelor	Married	Not-Work	Insufficient	Yes	Yes	No	Never	Far from hospital	No	Satisfaction
74	Male	Secondary	Unmarried	Work	Sufficient	Yes	Yes	Yes	Sometimes	Far from hospital	No	Unsatisfaction
63	Female	Bachelor	Unmarried	Work	Sufficient	Yes	No	No	Always	Far from hospital	No	Unsatisfaction
47	Female	Bachelor	Married	Not-Work	Sufficient	Yes	Yes	No	Always	Far from hospital	Yes	Satisfaction
26	Female	Secondary	Unmarried	Not-Work	Sufficient	Yes	Yes	No	Never	Near to hospital	No	Satisfaction
63	Female	Bachelor	Married	Work	Sufficient and Save	No	Yes	Yes	Always	Far from hospital	Yes	Unsatisfaction
25	Female	Preparatory	Unmarried	Not-Work	Sufficient	Yes	Yes	Yes	Never	Far from hospital	No	Satisfaction
29	Female	Bachelor	Unmarried	Not-Work	Sufficient	Yes	No	Yes	Always	Far from hospital	Yes	Satisfaction
52	Male	Preparatory	Unmarried	Work	Sufficient	Yes	Yes	Yes	Sometimes	Far from hospital	No	Unsatisfaction
61	Male	Preparatory	Married	Work	Sufficient and Save	Yes	Yes	Yes	Always	Far from hospital	Yes	Unsatisfaction
47	Female	Bachelor	Married	Work	Sufficient and Save	Yes	Yes	No	Sometimes	Far from hospital	Yes	Satisfaction
71	Female	Preparatory	Married	Not-Work	Sufficient	Yes	Yes	Yes	Never	Far from hospital	Yes	Unsatisfaction
56	Male	Preparatory	Unmarried	Not-Work	Sufficient and Save	No	Yes	Yes	Always	Far from hospital	Yes	Unsatisfaction
45	Female	Secondary	Married	Work	Sufficient	Yes	No	Yes	Always	Far from hospital	Yes	Satisfaction
66	Female	Bachelor	Married	Not-Work	Sufficient and Save	No	Yes	No	Sometimes	Far from hospital	No	Unsatisfaction
72	Male	Bachelor	Unmarried	Not-Work	Sufficient	No	Yes	Yes	Always	Near to hospital	Yes	Unsatisfaction
37	Male	Bachelor	Married	Work	Sufficient	Yes	Yes	Yes	Sometimes	Far from hospital	Yes	Satisfaction
61	Male	Preparatory	Married	Work	Sufficient	Yes	Yes	No	Always	Near to hospital	Yes	Unsatisfaction
55	Female	Preparatory	Married	Work	Sufficient	Yes	Yes	Yes	Always	Far from hospital	Yes	Unsatisfaction
41	Male	Bachelor	Married	Not-Work	Sufficient and Save	Yes	Yes	No	Always	Far from hospital	Yes	Satisfaction
36	Female	Secondary	Married	Not-Work	Sufficient and Save	Yes	Yes	Yes	Always	Far from hospital	No	Satisfaction
75	Female	Preparatory	Unmarried	Not-Work	Insufficient	No	Yes	Yes	Never	Far from hospital	Yes	Unsatisfaction
60	Female	Preparatory	Married	Work	Insufficient	No	Yes	Yes	Always	Far from hospital	Yes	Unsatisfaction
53	Female	Preparatory	Married	Not-Work	Sufficient	Yes	Yes	Yes	Sometimes	Far from hospital	Yes	Unsatisfaction
57	Male	Preparatory	Married	Work	Sufficient and Save	Yes	Yes	Yes	Never	Far from hospital	No	Unsatisfaction
43	Female	Bachelor	Married	Not-Work	Sufficient and Save	Yes	No	Yes	Never	Far from hospital	No	Satisfaction
61	Female	Bachelor	Married	Not-Work	Sufficient	Yes	Yes	No	Sometimes	Far from hospital	Yes	Unsatisfaction
38	Female	Bachelor	Married	Not-Work	Sufficient	No	Yes	Yes	Always	Far from hospital	Yes	Satisfaction
64	Female	Bachelor	Married	Not-Work	Sufficient	Yes	No	Yes	Always	Near to hospital	Yes	Unsatisfaction
34	Male	Bachelor	Married	Not-Work	Sufficient and Save	Yes	Yes	Yes	Always	Far from hospital	Yes	Satisfaction
38	Male	Bachelor	Married	Not-Work	Sufficient and Save	Yes	Yes	Yes	Always	Far from hospital	Yes	Satisfaction
75	Female	Bachelor	Married	Work	Sufficient	Yes	Yes	Yes	Always	Far from hospital	Yes	Satisfaction
53	Female	Bachelor	Married	Work	Sufficient	Yes	Yes	Yes	Always	Far from hospital	Yes	Satisfaction
29	Female	Bachelor	Married	Work	Sufficient	Yes	Yes	Yes	Always	Far from hospital	Yes	Satisfaction
45	Female	Bachelor	Married	Work	Sufficient	Yes	Yes	Yes	Always	Far from hospital	Yes	Satisfaction
61	Female	Bachelor	Married	Work	Sufficient	Yes	Yes	Yes	Always	Far from hospital	Yes	Satisfaction
34	Female	Bachelor	Married	Work	Sufficient	Yes	Yes	Yes	Always	Far from hospital	Yes	Satisfaction
61	Female	Bachelor	Married	Work	Sufficient	Yes	Yes	Yes	Always	Far from hospital	Yes	Satisfaction
34	Female	Bachelor	Married	Work	Sufficient	Yes	Yes	Yes	Always	Far from hospital	Yes	Satisfaction
52	Female	Bachelor	Married	Work	Sufficient	Yes	Yes	Yes	Always	Far from hospital	Yes	Satisfaction
52	Male	Bachelor	Married	Work	Sufficient	Yes	No	No	Sometimes	Far from hospital	Yes	Unsatisfaction
32	Male	Bachelor	Married	Not-Work	Insufficient	Yes	No	Yes	Always	Far from hospital	Yes	Satisfaction
59	Male	Bachelor	Married	Work	Sufficient	Yes	Yes	Yes	Always	Far from hospital	Yes	Satisfaction
71	Male	Bachelor	Married	Work	Sufficient	Yes	Yes	Yes	Always	Far from hospital	Yes	Satisfaction
46	Male	Bachelor	Married	Work	Sufficient	Yes	Yes	Yes	Always	Far from hospital	Yes	Satisfaction
38	Male	Bachelor	Married	Work	Sufficient	Yes	Yes	Yes	Always	Far from hospital	Yes	Satisfaction
55	Male	Bachelor	Married	Work	Sufficient	Yes	Yes	Yes	Always	Far from hospital	Yes	Satisfaction
38	Male	Bachelor	Married	Work	Sufficient	Yes	Yes	Yes	Always	Far from hospital	Yes	Satisfaction
47	Male	Bachelor	Married	Work	Sufficient	Yes	Yes	Yes	Always	Far from hospital	Yes	Satisfaction
74	Male	Bachelor	Married	Work	Sufficient	Yes	Yes	Yes	Always	Far from hospital	Yes	Satisfaction
75	Male	Bachelor	Married	Work	Sufficient	Yes	Yes	Yes	Always	Far from hospital	Yes	Satisfaction
34	Male	Bachelor	Married	Work	Sufficient	Yes	Yes	Yes	Always	Far from hospital	Yes	Satisfaction
55	Male	Bachelor	Married	Work	Sufficient	Yes	Yes	Yes	Always	Far from hospital	Yes	Satisfaction
35	Female	Preparatory	Married	Work	Sufficient and Save	Yes	No	No	Never	Far from hospital	No	Satisfaction
47	Male	Bachelor	Married	Work	Sufficient and Save	No	Yes	Yes	Always	Far from hospital	Yes	Satisfaction
34	Male	Bachelor	Unmarried	Not-Work	Sufficient	Yes	Yes	No	Sometimes	Far from hospital	Yes	Satisfaction
63	Female	Bachelor	Married	Not-Work	Sufficient	Yes	No	No	Always	Near to hospital	Yes	Unsatisfaction
41	Female	Preparatory	Unmarried	Not-Work	Sufficient and Save	Yes	Yes	Yes	Never	Near to hospital	No	Satisfaction
53	Female	Bachelor	Unmarried	Work	Insufficient	Yes	Yes	No	Always	Far from hospital	Yes	Unsatisfaction
40	Male	Bachelor	Married	Not-Work	Insufficient	Yes	Yes	Yes	Always	Far from hospital	Yes	Satisfaction
58	Male	Secondary	Unmarried	Work	Sufficient	No	Yes	No	Never	Far from hospital	Yes	Unsatisfaction
67	Male	Secondary	Unmarried	Not-Work	Sufficient and Save	Yes	Yes	No	Sometimes	Far from hospital	Yes	Unsatisfaction
44	Male	Bachelor	Unmarried	Not-Work	Sufficient	Yes	Yes	No	Sometimes	Far from hospital	No	Satisfaction
74	Male	Preparatory	Unmarried	Not-Work	Sufficient and Save	No	Yes	Yes	Never	Far from hospital	No	Unsatisfaction
53	Male	Preparatory	Married	Not-Work	Insufficient	Yes	Yes	Yes	Sometimes	Near to hospital	No	Unsatisfaction
55	Male	Preparatory	Unmarried	Not-Work	Insufficient	No	No	No	Sometimes	Near to hospital	No	Unsatisfaction
63	Male	Preparatory	Married	Not-Work	Insufficient	Yes	Yes	No	Sometimes	Far from hospital	Yes	Unsatisfaction
59	Male	Preparatory	Married	Work	Insufficient	Yes	Yes	No	Sometimes	Far from hospital	No	Unsatisfaction
47	Male	Secondary	Married	Not-Work	Sufficient	Yes	No	No	Never	Far from hospital	Yes	Satisfaction
72	Male	Secondary	Unmarried	Not-Work	Sufficient	Yes	Yes	No	Never	Far from hospital	No	Unsatisfaction
52	Female	Secondary	Married	Work	Sufficient	No	Yes	Yes	Never	Far from hospital	No	Unsatisfaction
50	Female	Secondary	Unmarried	Not-Work	Insufficient	Yes	Yes	No	Sometimes	Far from hospital	Yes	Unsatisfaction
31	Female	Secondary	Married	Work	Sufficient	Yes	Yes	Yes	Always	Far from hospital	Yes	Satisfaction
69	Female	Bachelor	Married	Work	Sufficient	Yes	Yes	Yes	Never	Far from hospital	Yes	Unsatisfaction
53	Male	Bachelor	Married	Not-Work	Sufficient and Save	Yes	Yes	Yes	Sometimes	Near to hospital	Yes	Unsatisfaction
41	Female	Bachelor	Married	Not-Work	Sufficient	No	Yes	Yes	Always	Far from hospital	Yes	Satisfaction
32	Male	Secondary	Married	Not-Work	Sufficient	Yes	Yes	Yes	Always	Far from hospital	No	Satisfaction
33	Female	Bachelor	Married	Not-Work	Sufficient and Save	Yes	No	No	Always	Far from hospital	Yes	Satisfaction
26	Male	Bachelor	Married	Work	Sufficient and Save	Yes	Yes	Yes	Always	Far from hospital	Yes	Satisfaction
62	Female	Bachelor	Married	Not-Work	Insufficient	Yes	Yes	Yes	Sometimes	Far from hospital	Yes	Unsatisfaction
67	Male	Preparatory	Married	Not-Work	Sufficient	Yes	Yes	No	Sometimes	Far from hospital	Yes	Unsatisfaction
57	Male	Preparatory	Married	Not-Work	Insufficient	Yes	Yes	Yes	Sometimes	Far from hospital	No	Unsatisfaction
31	Female	Preparatory	Married	Work	Sufficient and Save	Yes	Yes	No	Always	Far from hospital	Yes	Satisfaction
62	Female	Preparatory	Unmarried	Not-Work	Sufficient and Save	Yes	Yes	Yes	Always	Far from hospital	Yes	Unsatisfaction
45	Male	Bachelor	Married	Not-Work	Sufficient	Yes	Yes	No	Always	Far from hospital	No	Satisfaction
42	Female	Secondary	Married	Work	Sufficient	Yes	No	No	Always	Far from hospital	No	Satisfaction
32	Female	Secondary	Unmarried	Not-Work	Sufficient and Save	Yes	Yes	Yes	Always	Near to hospital	Yes	Satisfaction
70	Female	Preparatory	Unmarried	Work	Sufficient	Yes	Yes	Yes	Sometimes	Far from hospital	Yes	Unsatisfaction
61	Male	Bachelor	Married	Not-Work	Sufficient	Yes	Yes	Yes	Sometimes	Far from hospital	No	Unsatisfaction
71	Female	Bachelor	Married	Not-Work	Sufficient	Yes	Yes	No	Sometimes	Far from hospital	Yes	Unsatisfaction
70	Female	Bachelor	Married	Work	Sufficient and Save	No	Yes	No	Sometimes	Near to hospital	Yes	Unsatisfaction
38	Male	Bachelor	Married	Not-Work	Insufficient	Yes	Yes	Yes	Always	Far from hospital	Yes	Satisfaction
54	Female	Bachelor	Unmarried	Not-Work	Sufficient	No	Yes	Yes	Always	Far from hospital	Yes	Unsatisfaction
38	Female	Secondary	Married	Work	Sufficient and Save	Yes	Yes	Yes	Always	Far from hospital	No	Satisfaction
74	Female	Secondary	Married	Not-Work	Insufficient	Yes	Yes	No	Always	Far from hospital	No	Unsatisfaction
62	Male	Bachelor	Married	Not-Work	Sufficient and Save	Yes	No	Yes	Never	Far from hospital	Yes	Unsatisfaction
33	Male	Bachelor	Married	Work	Sufficient	No	Yes	Yes	Always	Far from hospital	Yes	Satisfaction
35	Female	Bachelor	Married	Not-Work	Sufficient and Save	Yes	Yes	No	Always	Far from hospital	Yes	Satisfaction
39	Male	Bachelor	Married	Not-Work	Sufficient	Yes	Yes	Yes	Never	Far from hospital	Yes	Satisfaction
43	Female	Bachelor	Married	Work	Sufficient and Save	Yes	Yes	Yes	Always	Far from hospital	Yes	Satisfaction
39	Male	Bachelor	Married	Work	Sufficient	Yes	Yes	Yes	Always	Far from hospital	Yes	Satisfaction
65	Male	Bachelor	Married	Work	Sufficient	Yes	Yes	Yes	Always	Far from hospital	Yes	Satisfaction
56	Male	Bachelor	Married	Work	Sufficient	Yes	Yes	Yes	Always	Far from hospital	Yes	Satisfaction
61	Male	Bachelor	Married	Work	Sufficient	Yes	Yes	Yes	Always	Far from hospital	Yes	Satisfaction
40	Male	Bachelor	Married	Work	Sufficient	Yes	Yes	Yes	Always	Far from hospital	Yes	Satisfaction
72	Male	Bachelor	Married	Work	Insufficient	No	Yes	No	Sometimes	Far from hospital	Yes	Unsatisfaction
51	Male	Preparatory	Married	Work	Sufficient and Save	Yes	Yes	Yes	Sometimes	Far from hospital	Yes	Unsatisfaction
36	Male	Preparatory	Married	Not-Work	Sufficient	No	Yes	Yes	Always	Near to hospital	Yes	Satisfaction
31	Female	Bachelor	Married	Not-Work	Sufficient	Yes	Yes	No	Always	Far from hospital	No	Satisfaction
60	Male	Secondary	Married	Not-Work	Sufficient and Save	No	Yes	Yes	Sometimes	Far from hospital	Yes	Unsatisfaction
27	Female	Bachelor	Unmarried	Work	Sufficient	Yes	Yes	Yes	Always	Far from hospital	Yes	Satisfaction
75	Male	Secondary	Married	Not-Work	Insufficient	No	Yes	Yes	Always	Far from hospital	Yes	Unsatisfaction
33	Male	Bachelor	Married	Work	Sufficient	Yes	No	Yes	Always	Far from hospital	Yes	Satisfaction
66	Female	Bachelor	Married	Work	Insufficient	Yes	Yes	Yes	Sometimes	Far from hospital	Yes	Unsatisfaction
53	Female	Bachelor	Married	Work	Sufficient and Save	No	Yes	Yes	Sometimes	Far from hospital	No	Unsatisfaction
35	Male	Bachelor	Married	Not-Work	Sufficient	Yes	No	Yes	Always	Far from hospital	Yes	Satisfaction
31	Male	Bachelor	Married	Not-Work	Sufficient	Yes	Yes	Yes	Always	Far from hospital	Yes	Satisfaction
51	Female	Preparatory	Married	Work	Sufficient	Yes	Yes	No	Always	Near to hospital	Yes	Unsatisfaction
71	Female	Preparatory	Married	Not-Work	Sufficient	Yes	Yes	Yes	Always	Far from hospital	Yes	Unsatisfaction
47	Female	Bachelor	Unmarried	Not-Work	Sufficient	Yes	No	No	Sometimes	Far from hospital	Yes	Satisfaction
72	Female	Preparatory	Married	Not-Work	Insufficient	Yes	Yes	No	Sometimes	Far from hospital	Yes	Unsatisfaction
74	Female	Preparatory	Married	Not-Work	Insufficient	Yes	Yes	Yes	Always	Far from hospital	No	Unsatisfaction
53	Male	Preparatory	Married	Not-Work	Sufficient	Yes	Yes	No	Always	Far from hospital	No	Unsatisfaction
71	Female	Preparatory	Married	Not-Work	Sufficient	Yes	Yes	No	Sometimes	Far from hospital	Yes	Unsatisfaction
39	Female	Preparatory	Married	Work	Sufficient	Yes	No	No	Always	Far from hospital	Yes	Satisfaction
32	Male	Secondary	Unmarried	Not-Work	Sufficient and Save	Yes	Yes	No	Always	Far from hospital	Yes	Satisfaction
61	Female	Preparatory	Married	Not-Work	Sufficient	Yes	Yes	Yes	Always	Far from hospital	No	Unsatisfaction
72	Male	Preparatory	Married	Not-Work	Insufficient	Yes	Yes	Yes	Never	Far from hospital	Yes	Unsatisfaction
43	Male	Bachelor	Married	Work	Sufficient	Yes	No	Yes	Always	Far from hospital	Yes	Satisfaction
70	Male	Bachelor	Married	Not-Work	Sufficient	Yes	Yes	Yes	Always	Far from hospital	Yes	Unsatisfaction
47	Male	Bachelor	Married	Not-Work	Sufficient and Save	Yes	Yes	Yes	Always	Far from hospital	No	Satisfaction
47	Male	Bachelor	Married	Work	Sufficient	Yes	Yes	No	Always	Far from hospital	Yes	Satisfaction
69	Female	Secondary	Unmarried	Not-Work	Sufficient	Yes	Yes	Yes	Always	Far from hospital	No	Unsatisfaction
37	Female	Bachelor	Married	Work	Insufficient	Yes	Yes	No	Always	Far from hospital	Yes	Satisfaction
38	Female	Bachelor	Married	Work	Sufficient and Save	No	No	No	Always	Far from hospital	Yes	Satisfaction
74	Female	Bachelor	Married	Not-Work	Insufficient	No	Yes	Yes	Sometimes	Far from hospital	Yes	Unsatisfaction
51	Male	Bachelor	Married	Work	Sufficient	Yes	No	No	Sometimes	Far from hospital	Yes	Unsatisfaction
48	Female	Bachelor	Married	Not-Work	Sufficient and Save	Yes	Yes	No	Sometimes	Far from hospital	Yes	Satisfaction
48	Male	Bachelor	Married	Work	Sufficient	No	Yes	No	Always	Near to hospital	Yes	Satisfaction
72	Female	Preparatory	Married	Not-Work	Sufficient and Save	Yes	Yes	Yes	Always	Far from hospital	Yes	Unsatisfaction
36	Male	Preparatory	Married	Not-Work	Sufficient and Save	Yes	Yes	Yes	Sometimes	Far from hospital	No	Satisfaction
67	Male	Bachelor	Unmarried	Not-Work	Insufficient	No	Yes	No	Always	Near to hospital	No	Unsatisfaction
26	Female	Bachelor	Married	Not-Work	Sufficient and Save	Yes	Yes	Yes	Always	Far from hospital	Yes	Satisfaction
41	Male	Bachelor	Married	Work	Sufficient	Yes	Yes	No	Always	Far from hospital	Yes	Satisfaction
31	Female	Bachelor	Unmarried	Not-Work	Sufficient and Save	Yes	Yes	No	Always	Far from hospital	Yes	Satisfaction
62	Female	Bachelor	Unmarried	Not-Work	Sufficient and Save	Yes	Yes	Yes	Always	Far from hospital	Yes	Unsatisfaction
59	Male	Preparatory	Married	Work	Insufficient	Yes	Yes	No	Always	Far from hospital	No	Unsatisfaction
30	Male	Bachelor	Married	Not-Work	Sufficient and Save	Yes	Yes	Yes	Always	Far from hospital	Yes	Satisfaction
34	Female	Bachelor	Married	Not-Work	Sufficient and Save	Yes	Yes	Yes	Always	Far from hospital	Yes	Satisfaction
27	Female	Bachelor	Married	Not-Work	Sufficient and Save	Yes	Yes	Yes	Always	Far from hospital	Yes	Satisfaction
49	Male	Bachelor	Married	Not-Work	Sufficient and Save	Yes	Yes	Yes	Always	Far from hospital	Yes	Satisfaction
44	Female	Bachelor	Married	Not-Work	Insufficient	Yes	Yes	Yes	Always	Far from hospital	Yes	Satisfaction
73	Female	Bachelor	Married	Not-Work	Insufficient	Yes	Yes	Yes	Sometimes	Far from hospital	Yes	Unsatisfaction
69	Male	Bachelor	Unmarried	Not-Work	Insufficient	Yes	Yes	Yes	Sometimes	Far from hospital	Yes	Unsatisfaction
56	Female	Bachelor	Unmarried	Not-Work	Insufficient	Yes	No	Yes	Sometimes	Far from hospital	No	Unsatisfaction
69	Male	Bachelor	Married	Not-Work	Sufficient	Yes	No	Yes	Sometimes	Far from hospital	Yes	Unsatisfaction
62	Female	Bachelor	Married	Not-Work	Sufficient and Save	No	Yes	Yes	Sometimes	Far from hospital	Yes	Unsatisfaction
44	Female	Bachelor	Unmarried	Work	Sufficient	Yes	Yes	Yes	Always	Far from hospital	No	Satisfaction
45	Female	Secondary	Married	Not-Work	Sufficient	Yes	Yes	Yes	Sometimes	Near to hospital	No	Satisfaction
55	Male	Bachelor	Unmarried	Work	Sufficient	Yes	Yes	No	Always	Near to hospital	Yes	Unsatisfaction
66	Female	Preparatory	Married	Work	Sufficient	Yes	Yes	Yes	Sometimes	Near to hospital	Yes	Unsatisfaction
26	Male	Secondary	Married	Not-Work	Sufficient	Yes	Yes	Yes	Always	Far from hospital	Yes	Satisfaction
50	Female	Bachelor	Married	Work	Sufficient	Yes	No	Yes	Sometimes	Far from hospital	Yes	Unsatisfaction
60	Male	Secondary	Married	Not-Work	Sufficient	No	Yes	Yes	Always	Far from hospital	Yes	Unsatisfaction
26	Male	Bachelor	Married	Not-Work	Sufficient	Yes	Yes	Yes	Always	Far from hospital	Yes	Satisfaction
61	Female	Bachelor	Unmarried	Not-Work	Sufficient	Yes	Yes	Yes	Always	Far from hospital	No	Unsatisfaction
30	Female	Bachelor	Married	Not-Work	Sufficient and Save	Yes	Yes	Yes	Always	Near to hospital	Yes	Satisfaction
44	Male	Bachelor	Married	Work	Sufficient	No	Yes	Yes	Sometimes	Far from hospital	Yes	Satisfaction
43	Female	Bachelor	Married	Work	Sufficient	Yes	Yes	Yes	Always	Far from hospital	Yes	Satisfaction
74	Male	Preparatory	Married	Not-Work	Sufficient and Save	Yes	Yes	Yes	Always	Near to hospital	Yes	Unsatisfaction
71	Female	Preparatory	Married	Not-Work	Sufficient	Yes	Yes	No	Always	Far from hospital	Yes	Unsatisfaction
31	Male	Bachelor	Married	Work	Sufficient	Yes	No	No	Always	Near to hospital	No	Satisfaction
75	Male	Bachelor	Married	Work	Sufficient	Yes	Yes	No	Always	Far from hospital	Yes	Unsatisfaction
40	Female	Bachelor	Married	Not-Work	Sufficient and Save	Yes	Yes	No	Always	Near to hospital	Yes	Satisfaction
29	Female	Secondary	Married	Not-Work	Sufficient and Save	Yes	Yes	Yes	Always	Near to hospital	Yes	Satisfaction
30	Male	Secondary	Unmarried	Not-Work	Sufficient and Save	Yes	Yes	No	Always	Far from hospital	No	Satisfaction
27	Female	Secondary	Unmarried	Not-Work	Sufficient and Save	No	Yes	Yes	Sometimes	Far from hospital	Yes	Satisfaction
67	Male	Secondary	Married	Work	Sufficient and Save	No	Yes	Yes	Never	Far from hospital	No	Unsatisfaction
41	Male	Bachelor	Unmarried	Work	Sufficient	Yes	Yes	Yes	Sometimes	Far from hospital	Yes	Satisfaction
43	Male	Bachelor	Married	Not-Work	Sufficient and Save	Yes	Yes	Yes	Always	Far from hospital	Yes	Satisfaction
62	Female	Secondary	Unmarried	Not-Work	Sufficient and Save	Yes	Yes	Yes	Always	Near to hospital	No	Unsatisfaction
42	Female	Bachelor	Married	Work	Sufficient	Yes	No	Yes	Always	Near to hospital	Yes	Satisfaction
54	Male	Bachelor	Married	Work	Sufficient	No	Yes	Yes	Sometimes	Far from hospital	Yes	Unsatisfaction
39	Male	Bachelor	Unmarried	Not-Work	Sufficient and Save	Yes	Yes	Yes	Always	Near to hospital	Yes	Satisfaction
28	Male	Preparatory	Unmarried	Not-Work	Sufficient	No	Yes	No	Always	Far from hospital	Yes	Satisfaction
69	Female	Secondary	Unmarried	Not-Work	Sufficient and Save	Yes	Yes	Yes	Always	Far from hospital	Yes	Unsatisfaction
70	Male	Secondary	Unmarried	Work	Sufficient	Yes	No	Yes	Sometimes	Far from hospital	Yes	Unsatisfaction
53	Male	Secondary	Married	Work	Sufficient	Yes	No	Yes	Always	Far from hospital	Yes	Unsatisfaction
44	Female	Bachelor	Married	Work	Sufficient and Save	Yes	Yes	Yes	Always	Far from hospital	Yes	Satisfaction
56	Female	Bachelor	Unmarried	Not-Work	Sufficient and Save	Yes	No	Yes	Always	Near to hospital	No	Unsatisfaction
60	Male	Secondary	Married	Not-Work	Sufficient and Save	Yes	Yes	Yes	Sometimes	Far from hospital	Yes	Unsatisfaction
31	Female	Bachelor	Married	Not-Work	Insufficient	Yes	Yes	Yes	Always	Near to hospital	No	Satisfaction
40	Female	Secondary	Married	Not-Work	Sufficient	No	Yes	No	Sometimes	Far from hospital	Yes	Satisfaction
75	Male	Secondary	Married	Not-Work	Sufficient and Save	No	Yes	Yes	Always	Far from hospital	Yes	Unsatisfaction
30	Male	Secondary	Married	Not-Work	Sufficient and Save	No	Yes	Yes	Always	Near to hospital	Yes	Satisfaction
53	Male	Bachelor	Unmarried	Work	Sufficient	Yes	Yes	Yes	Always	Near to hospital	No	Unsatisfaction
58	Female	Bachelor	Married	Work	Insufficient	Yes	Yes	Yes	Always	Far from hospital	Yes	Unsatisfaction
68	Female	Bachelor	Married	Work	Sufficient	Yes	Yes	No	Always	Near to hospital	Yes	Unsatisfaction
45	Male	Bachelor	Unmarried	Not-Work	Sufficient and Save	No	Yes	Yes	Never	Far from hospital	No	Satisfaction
51	Female	Bachelor	Married	Not-Work	Sufficient and Save	Yes	Yes	Yes	Sometimes	Far from hospital	Yes	Unsatisfaction
25	Male	Secondary	Unmarried	Work	Sufficient and Save	Yes	Yes	Yes	Always	Far from hospital	Yes	Satisfaction
69	Male	Bachelor	Married	Work	Insufficient	Yes	No	No	Sometimes	Far from hospital	No	Unsatisfaction
54	Female	Preparatory	Married	Work	Insufficient	No	Yes	Yes	Sometimes	Far from hospital	Yes	Unsatisfaction
47	Male	Preparatory	Married	Work	Sufficient and Save	Yes	Yes	Yes	Sometimes	Near to hospital	Yes	Satisfaction
30	Male	Preparatory	Unmarried	Not-Work	Sufficient and Save	Yes	Yes	Yes	Always	Far from hospital	Yes	Satisfaction
57	Male	Secondary	Married	Not-Work	Sufficient	Yes	Yes	Yes	Always	Near to hospital	Yes	Unsatisfaction
53	Male	Bachelor	Married	Not-Work	Sufficient and Save	Yes	Yes	Yes	Always	Far from hospital	Yes	Unsatisfaction
44	Male	Bachelor	Unmarried	Work	Sufficient	Yes	Yes	Yes	Always	Far from hospital	No	Satisfaction
56	Male	Bachelor	Married	Not-Work	Sufficient	Yes	Yes	Yes	Sometimes	Near to hospital	Yes	Unsatisfaction
26	Male	Preparatory	Unmarried	Work	Sufficient	Yes	Yes	No	Always	Near to hospital	Yes	Satisfaction
69	Female	Bachelor	Unmarried	Not-Work	Sufficient	Yes	Yes	No	Always	Far from hospital	No	Unsatisfaction
35	Female	Bachelor	Married	Not-Work	Sufficient and Save	Yes	Yes	Yes	Always	Far from hospital	No	Satisfaction
57	Male	Secondary	Unmarried	Not-Work	Sufficient	Yes	Yes	Yes	Always	Far from hospital	Yes	Unsatisfaction
31	Male	Bachelor	Married	Not-Work	Sufficient	Yes	Yes	No	Always	Far from hospital	No	Satisfaction
31	Male	Bachelor	Unmarried	Work	Sufficient	No	Yes	Yes	Always	Far from hospital	Yes	Satisfaction
73	Female	Bachelor	Married	Not-Work	Sufficient and Save	No	Yes	No	Always	Far from hospital	Yes	Unsatisfaction
70	Male	Bachelor	Married	Not-Work	Sufficient	Yes	Yes	No	Always	Near to hospital	Yes	Unsatisfaction
44	Male	Bachelor	Married	Work	Sufficient and Save	Yes	Yes	Yes	Always	Far from hospital	No	Satisfaction
58	Female	Bachelor	Married	Work	Sufficient	Yes	No	Yes	Never	Far from hospital	Yes	Unsatisfaction
73	Male	Secondary	Married	Work	Sufficient	No	Yes	No	Never	Far from hospital	No	Unsatisfaction
35	Female	Preparatory	Married	Work	Sufficient and Save	Yes	Yes	Yes	Always	Far from hospital	Yes	Satisfaction
57	Male	Bachelor	Married	Not-Work	Sufficient	Yes	Yes	Yes	Always	Far from hospital	No	Unsatisfaction
53	Male	Secondary	Married	Not-Work	Sufficient	Yes	Yes	Yes	Always	Far from hospital	Yes	Unsatisfaction
37	Male	Bachelor	Unmarried	Work	Insufficient	No	Yes	No	Always	Far from hospital	Yes	Satisfaction
71	Female	Bachelor	Married	Not-Work	Sufficient	Yes	Yes	Yes	Always	Far from hospital	Yes	Unsatisfaction
69	Male	Bachelor	Unmarried	Not-Work	Sufficient and Save	Yes	Yes	No	Never	Near to hospital	Yes	Unsatisfaction
49	Female	Bachelor	Unmarried	Work	Sufficient	No	Yes	Yes	Sometimes	Near to hospital	Yes	Satisfaction
44	Female	Secondary	Married	Not-Work	Sufficient	Yes	No	No	Always	Far from hospital	No	Satisfaction
58	Female	Bachelor	Married	Not-Work	Sufficient and Save	Yes	Yes	Yes	Sometimes	Far from hospital	Yes	Unsatisfaction
61	Female	Secondary	Married	Work	Sufficient	Yes	No	No	Always	Far from hospital	No	Unsatisfaction
32	Female	Bachelor	Married	Not-Work	Sufficient	Yes	Yes	Yes	Always	Far from hospital	Yes	Satisfaction
49	Female	Preparatory	Married	Not-Work	Sufficient and Save	No	Yes	No	Always	Far from hospital	Yes	Satisfaction
59	Female	Bachelor	Unmarried	Not-Work	Sufficient	Yes	Yes	Yes	Always	Far from hospital	Yes	Unsatisfaction
71	Male	Bachelor	Married	Not-Work	Sufficient	Yes	Yes	Yes	Always	Far from hospital	Yes	Unsatisfaction
57	Female	Preparatory	Unmarried	Work	Sufficient	No	Yes	Yes	Always	Far from hospital	Yes	Unsatisfaction
75	Male	Bachelor	Married	Work	Sufficient and Save	No	No	No	Always	Far from hospital	Yes	Unsatisfaction
40	Female	Bachelor	Married	Work	Sufficient and Save	Yes	No	No	Sometimes	Near to hospital	Yes	Satisfaction
47	Female	Bachelor	Married	Not-Work	Sufficient	Yes	Yes	No	Always	Near to hospital	Yes	Satisfaction
75	Female	Bachelor	Married	Not-Work	Sufficient	No	No	Yes	Sometimes	Far from hospital	Yes	Unsatisfaction
52	Male	Bachelor	Married	Not-Work	Sufficient	Yes	No	No	Sometimes	Far from hospital	No	Unsatisfaction
61	Female	Bachelor	Married	Not-Work	Sufficient and Save	Yes	Yes	No	Sometimes	Far from hospital	No	Unsatisfaction
26	Female	Bachelor	Married	Not-Work	Sufficient	Yes	Yes	No	Never	Far from hospital	Yes	Satisfaction
27	Male	Bachelor	Married	Work	Sufficient	No	Yes	No	Always	Far from hospital	Yes	Satisfaction
70	Male	Bachelor	Married	Work	Sufficient and Save	Yes	Yes	Yes	Always	Near to hospital	Yes	Unsatisfaction
44	Female	Secondary	Unmarried	Not-Work	Sufficient	Yes	Yes	No	Sometimes	Far from hospital	No	Satisfaction
74	Male	Secondary	Unmarried	Not-Work	Insufficient	Yes	No	No	Never	Far from hospital	No	Unsatisfaction
59	Female	Secondary	Unmarried	Not-Work	Insufficient	Yes	No	No	Never	Far from hospital	No	Unsatisfaction
58	Male	Secondary	Unmarried	Not-Work	Insufficient	Yes	No	No	Never	Far from hospital	No	Unsatisfaction
57	Male	Secondary	Unmarried	Not-Work	Insufficient	Yes	No	No	Never	Far from hospital	No	Unsatisfaction
52	Female	Secondary	Unmarried	Not-Work	Insufficient	Yes	No	No	Never	Far from hospital	No	Unsatisfaction
63	Female	Secondary	Unmarried	Not-Work	Insufficient	Yes	No	No	Never	Far from hospital	No	Unsatisfaction
53	Male	Secondary	Unmarried	Not-Work	Insufficient	Yes	No	No	Never	Far from hospital	No	Unsatisfaction
30	Female	Bachelor	Married	Work	Sufficient	Yes	Yes	Yes	Always	Far from hospital	Yes	Satisfaction
74	Female	Bachelor	Married	Not-Work	Sufficient and Save	Yes	Yes	Yes	Sometimes	Far from hospital	Yes	Unsatisfaction
47	Female	Bachelor	Married	Not-Work	Sufficient and Save	Yes	Yes	Yes	Always	Far from hospital	Yes	Satisfaction
50	Male	Secondary	Unmarried	Not-Work	Insufficient	Yes	No	No	Never	Far from hospital	No	Unsatisfaction
59	Male	Secondary	Unmarried	Not-Work	Insufficient	Yes	No	No	Never	Far from hospital	No	Unsatisfaction
37	Male	Bachelor	Unmarried	Work	Sufficient and Save	Yes	Yes	No	Always	Near to hospital	No	Satisfaction
62	Female	Bachelor	Unmarried	Work	Sufficient	No	Yes	No	Always	Far from hospital	Yes	Unsatisfaction
46	Female	Bachelor	Married	Work	Sufficient	Yes	Yes	No	Always	Far from hospital	Yes	Satisfaction
51	Female	Bachelor	Married	Work	Sufficient and Save	Yes	Yes	No	Never	Near to hospital	Yes	Unsatisfaction
66	Female	Secondary	Married	Not-Work	Sufficient	Yes	No	Yes	Never	Far from hospital	Yes	Unsatisfaction
49	Female	Bachelor	Married	Not-Work	Sufficient	No	Yes	Yes	Always	Far from hospital	Yes	Satisfaction
34	Female	Bachelor	Married	Work	Sufficient	Yes	Yes	No	Always	Far from hospital	Yes	Satisfaction
68	Female	Secondary	Unmarried	Not-Work	Insufficient	Yes	No	No	Never	Far from hospital	No	Unsatisfaction
66	Male	Secondary	Unmarried	Not-Work	Insufficient	Yes	No	No	Never	Far from hospital	No	Unsatisfaction
37	Male	Secondary	Married	Not-Work	Sufficient and Save	Yes	Yes	No	Never	Far from hospital	Yes	Satisfaction
47	Male	Secondary	Unmarried	Not-Work	Sufficient	Yes	Yes	Yes	Always	Far from hospital	Yes	Satisfaction
38	Male	Bachelor	Married	Work	Sufficient and Save	Yes	Yes	No	Sometimes	Far from hospital	No	Satisfaction
55	Male	Bachelor	Married	Not-Work	Sufficient	Yes	Yes	No	Always	Far from hospital	No	Unsatisfaction
43	Female	Bachelor	Unmarried	Work	Sufficient	Yes	Yes	Yes	Always	Far from hospital	No	Satisfaction
62	Male	Secondary	Unmarried	Work	Sufficient	Yes	Yes	Yes	Sometimes	Far from hospital	Yes	Unsatisfaction
46	Female	Bachelor	Married	Not-Work	Sufficient and Save	Yes	No	Yes	Always	Near to hospital	No	Satisfaction
35	Male	Preparatory	Unmarried	Not-Work	Insufficient	Yes	Yes	Yes	Always	Far from hospital	No	Satisfaction
39	Female	Secondary	Married	Work	Sufficient	Yes	Yes	Yes	Always	Far from hospital	Yes	Satisfaction
37	Male	Secondary	Married	Not-Work	Sufficient	Yes	Yes	No	Always	Far from hospital	Yes	Satisfaction
59	Female	Secondary	Unmarried	Not-Work	Insufficient	Yes	No	No	Never	Far from hospital	No	Unsatisfaction
42	Male	Bachelor	Married	Work	Sufficient and Save	Yes	Yes	Yes	Always	Near to hospital	No	Satisfaction
42	Male	Bachelor	Married	Work	Sufficient and Save	Yes	Yes	Yes	Always	Near to hospital	Yes	Satisfaction
30	Female	Bachelor	Married	Work	Sufficient and Save	Yes	Yes	Yes	Always	Far from hospital	No	Satisfaction
38	Male	Bachelor	Married	Work	Sufficient and Save	Yes	Yes	Yes	Always	Near to hospital	Yes	Satisfaction
31	Male	Bachelor	Married	Work	Sufficient and Save	Yes	Yes	Yes	Always	Far from hospital	Yes	Satisfaction
41	Male	Bachelor	Married	Work	Sufficient and Save	Yes	Yes	Yes	Always	Far from hospital	Yes	Satisfaction
57	Male	Secondary	Unmarried	Not-Work	Insufficient	Yes	No	No	Never	Far from hospital	No	Unsatisfaction
70	Female	Secondary	Unmarried	Not-Work	Insufficient	Yes	No	No	Never	Far from hospital	No	Unsatisfaction
44	Male	Bachelor	Married	Not-Work	Sufficient	Yes	Yes	Yes	Sometimes	Far from hospital	Yes	Satisfaction
57	Male	Bachelor	Married	Work	Sufficient	Yes	Yes	Yes	Always	Far from hospital	Yes	Satisfaction
51	Male	Bachelor	Married	Work	Sufficient	Yes	Yes	Yes	Always	Far from hospital	Yes	Satisfaction
59	Male	Bachelor	Married	Work	Sufficient	Yes	Yes	Yes	Always	Far from hospital	Yes	Satisfaction
69	Male	Bachelor	Married	Work	Sufficient	Yes	Yes	Yes	Always	Far from hospital	Yes	Satisfaction
61	Male	Bachelor	Married	Work	Sufficient	Yes	Yes	Yes	Always	Far from hospital	Yes	Satisfaction
68	Male	Bachelor	Married	Work	Sufficient	Yes	Yes	Yes	Always	Far from hospital	Yes	Satisfaction
73	Male	Bachelor	Married	Work	Sufficient	Yes	Yes	Yes	Always	Far from hospital	Yes	Satisfaction
71	Male	Bachelor	Married	Work	Sufficient	Yes	Yes	Yes	Always	Far from hospital	Yes	Satisfaction
32	Male	Bachelor	Married	Work	Sufficient and Save	Yes	Yes	Yes	Always	Far from hospital	No	Satisfaction
37	Female	Bachelor	Married	Work	Sufficient and Save	Yes	Yes	Yes	Always	Far from hospital	Yes	Satisfaction
28	Female	Bachelor	Married	Work	Sufficient and Save	Yes	Yes	Yes	Always	Near to hospital	Yes	Satisfaction
49	Male	Bachelor	Married	Work	Sufficient and Save	Yes	Yes	Yes	Always	Far from hospital	Yes	Satisfaction
66	Female	Secondary	Unmarried	Not-Work	Sufficient	No	Yes	Yes	Always	Near to hospital	Yes	Unsatisfaction
48	Male	Secondary	Married	Not-Work	Sufficient and Save	No	Yes	Yes	Always	Near to hospital	Yes	Satisfaction
26	Male	Bachelor	Unmarried	Not-Work	Sufficient and Save	Yes	Yes	Yes	Always	Near to hospital	No	Satisfaction
47	Male	Bachelor	Unmarried	Work	Sufficient and Save	Yes	Yes	Yes	Always	Near to hospital	No	Satisfaction
59	Male	Secondary	Unmarried	Not-Work	Insufficient	Yes	No	No	Never	Far from hospital	No	Unsatisfaction
51	Female	Secondary	Unmarried	Not-Work	Insufficient	Yes	No	No	Never	Far from hospital	No	Unsatisfaction
70	Female	Secondary	Unmarried	Not-Work	Insufficient	Yes	No	No	Never	Far from hospital	No	Unsatisfaction
40	Female	Bachelor	Married	Not-Work	Sufficient and Save	Yes	Yes	Yes	Sometimes	Far from hospital	Yes	Satisfaction
64	Male	Secondary	Unmarried	Work	Sufficient and Save	No	No	Yes	Never	Far from hospital	Yes	Unsatisfaction
49	Male	Bachelor	Married	Work	Sufficient and Save	Yes	No	Yes	Never	Near to hospital	No	Satisfaction
41	Male	Bachelor	Married	Not-Work	Sufficient	Yes	No	No	Always	Far from hospital	Yes	Satisfaction
28	Male	Bachelor	Unmarried	Not-Work	Sufficient and Save	Yes	Yes	No	Always	Far from hospital	Yes	Satisfaction
74	Female	Bachelor	Married	Work	Sufficient	Yes	No	Yes	Sometimes	Far from hospital	No	Unsatisfaction
35	Male	Bachelor	Married	Work	Sufficient and Save	Yes	Yes	Yes	Always	Far from hospital	Yes	Satisfaction
32	Female	Bachelor	Married	Work	Sufficient and Save	Yes	Yes	Yes	Always	Far from hospital	Yes	Satisfaction
73	Female	Preparatory	Married	Work	Insufficient	No	Yes	Yes	Always	Far from hospital	Yes	Unsatisfaction
73	Male	Secondary	Married	Not-Work	Sufficient and Save	Yes	Yes	Yes	Always	Far from hospital	Yes	Unsatisfaction
41	Male	Bachelor	Married	Work	Sufficient	No	No	Yes	Always	Far from hospital	No	Satisfaction
45	Male	Secondary	Married	Work	Sufficient	Yes	Yes	No	Sometimes	Far from hospital	No	Satisfaction
74	Male	Secondary	Married	Not-Work	Sufficient	No	No	No	Always	Far from hospital	Yes	Unsatisfaction
45	Female	Bachelor	Married	Not-Work	Sufficient	No	Yes	Yes	Always	Near to hospital	No	Satisfaction
52	Female	Bachelor	Married	Not-Work	Sufficient	Yes	Yes	Yes	Always	Far from hospital	Yes	Unsatisfaction
35	Male	Bachelor	Unmarried	Work	Sufficient	No	Yes	Yes	Always	Far from hospital	Yes	Satisfaction
42	Male	Bachelor	Married	Work	Sufficient	Yes	Yes	Yes	Always	Far from hospital	Yes	Satisfaction
53	Male	Bachelor	Unmarried	Work	Sufficient and Save	Yes	Yes	Yes	Never	Far from hospital	Yes	Unsatisfaction
67	Female	Secondary	Married	Not-Work	Sufficient	Yes	Yes	No	Always	Far from hospital	No	Unsatisfaction
41	Male	Preparatory	Married	Not-Work	Sufficient and Save	No	Yes	Yes	Sometimes	Far from hospital	No	Satisfaction
72	Male	Secondary	Unmarried	Work	Sufficient	Yes	No	Yes	Sometimes	Far from hospital	Yes	Unsatisfaction
33	Male	Preparatory	Married	Not-Work	Sufficient	Yes	Yes	Yes	Always	Near to hospital	No	Satisfaction
41	Male	Secondary	Married	Work	Sufficient	Yes	Yes	Yes	Always	Far from hospital	Yes	Satisfaction
52	Male	Secondary	Unmarried	Not-Work	Insufficient	Yes	No	No	Never	Far from hospital	No	Unsatisfaction
58	Female	Secondary	Unmarried	Not-Work	Insufficient	Yes	No	No	Never	Far from hospital	No	Unsatisfaction
29	Male	Bachelor	Married	Work	Sufficient and Save	Yes	Yes	Yes	Always	Far from hospital	Yes	Satisfaction
31	Female	Bachelor	Married	Work	Sufficient and Save	Yes	Yes	Yes	Always	Far from hospital	Yes	Satisfaction
60	Female	Bachelor	Married	Not-Work	Sufficient	No	Yes	Yes	Always	Far from hospital	Yes	Unsatisfaction
43	Male	Bachelor	Married	Work	Sufficient	Yes	Yes	Yes	Always	Far from hospital	Yes	Satisfaction
64	Male	Bachelor	Married	Work	Sufficient	Yes	Yes	Yes	Always	Far from hospital	No	Unsatisfaction
64	Male	Secondary	Unmarried	Work	Sufficient and Save	Yes	Yes	Yes	Sometimes	Far from hospital	No	Unsatisfaction
58	Female	Bachelor	Married	Work	Sufficient	Yes	Yes	No	Always	Near to hospital	No	Unsatisfaction
36	Male	Bachelor	Married	Work	Sufficient and Save	Yes	Yes	No	Always	Far from hospital	No	Satisfaction
70	Female	Preparatory	Married	Work	Sufficient	No	Yes	Yes	Always	Near to hospital	Yes	Unsatisfaction
50	Male	Bachelor	Unmarried	Work	Sufficient	No	Yes	Yes	Always	Far from hospital	Yes	Unsatisfaction
29	Male	Preparatory	Unmarried	Work	Sufficient	No	Yes	Yes	Always	Far from hospital	Yes	Satisfaction
43	Female	Bachelor	Married	Not-Work	Sufficient	Yes	Yes	No	Never	Far from hospital	Yes	Satisfaction
53	Female	Bachelor	Unmarried	Work	Sufficient	Yes	Yes	Yes	Always	Far from hospital	Yes	Unsatisfaction
53	Male	Bachelor	Married	Not-Work	Insufficient	Yes	Yes	Yes	Never	Far from hospital	Yes	Unsatisfaction
49	Male	Bachelor	Married	Work	Sufficient and Save	Yes	Yes	Yes	Always	Near to hospital	No	Satisfaction
71	Male	Secondary	Married	Not-Work	Sufficient and Save	No	Yes	Yes	Sometimes	Near to hospital	No	Unsatisfaction
31	Female	Bachelor	Married	Work	Sufficient and Save	Yes	Yes	Yes	Always	Far from hospital	No	Satisfaction
47	Male	Bachelor	Married	Work	Sufficient and Save	Yes	Yes	Yes	Always	Far from hospital	No	Satisfaction
67	Male	Secondary	Married	Not-Work	Sufficient and Save	Yes	Yes	No	Always	Far from hospital	Yes	Unsatisfaction
26	Female	Bachelor	Married	Not-Work	Insufficient	Yes	Yes	Yes	Always	Far from hospital	Yes	Satisfaction
26	Male	Secondary	Unmarried	Not-Work	Sufficient and Save	Yes	Yes	Yes	Always	Far from hospital	Yes	Satisfaction
64	Male	Bachelor	Married	Not-Work	Sufficient and Save	Yes	Yes	No	Always	Far from hospital	Yes	Unsatisfaction
25	Female	Secondary	Married	Work	Sufficient	No	No	Yes	Never	Far from hospital	No	Satisfaction
66	Female	Bachelor	Married	Not-Work	Sufficient and Save	Yes	Yes	No	Always	Far from hospital	Yes	Unsatisfaction
67	Male	Bachelor	Married	Not-Work	Sufficient	Yes	Yes	No	Always	Far from hospital	No	Unsatisfaction
49	Female	Bachelor	Married	Not-Work	Sufficient	No	Yes	Yes	Always	Far from hospital	No	Satisfaction
32	Female	Secondary	Unmarried	Not-Work	Sufficient	No	Yes	No	Always	Far from hospital	Yes	Satisfaction
59	Male	Bachelor	Married	Work	Sufficient	Yes	Yes	Yes	Always	Far from hospital	Yes	Unsatisfaction
31	Female	Secondary	Unmarried	Not-Work	Sufficient and Save	Yes	No	Yes	Always	Far from hospital	No	Satisfaction
65	Female	Secondary	Married	Not-Work	Sufficient	No	Yes	Yes	Always	Far from hospital	Yes	Unsatisfaction
45	Female	Bachelor	Married	Work	Sufficient and Save	Yes	Yes	Yes	Always	Far from hospital	Yes	Satisfaction
31	Female	Bachelor	Married	Work	Sufficient and Save	Yes	Yes	Yes	Always	Far from hospital	Yes	Satisfaction
46	Female	Bachelor	Married	Work	Sufficient and Save	Yes	Yes	Yes	Always	Far from hospital	No	Satisfaction
59	Male	Secondary	Married	Work	Sufficient and Save	No	No	Yes	Always	Far from hospital	No	Unsatisfaction
40	Male	Secondary	Married	Work	Sufficient and Save	Yes	Yes	Yes	Always	Far from hospital	Yes	Satisfaction
63	Female	Bachelor	Married	Not-Work	Insufficient	Yes	No	No	Always	Far from hospital	Yes	Unsatisfaction
56	Female	Preparatory	Married	Work	Sufficient and Save	Yes	Yes	No	Always	Far from hospital	Yes	Unsatisfaction
51	Female	Secondary	Married	Not-Work	Sufficient and Save	Yes	Yes	Yes	Sometimes	Far from hospital	Yes	Unsatisfaction
54	Male	Secondary	Married	Not-Work	Sufficient	Yes	No	Yes	Sometimes	Far from hospital	No	Unsatisfaction
27	Male	Bachelor	Married	Not-Work	Sufficient and Save	Yes	Yes	Yes	Always	Far from hospital	Yes	Satisfaction
52	Female	Bachelor	Married	Work	Sufficient	No	No	Yes	Always	Far from hospital	No	Unsatisfaction
27	Female	Bachelor	Married	Not-Work	Sufficient	Yes	Yes	No	Sometimes	Far from hospital	Yes	Satisfaction
75	Male	Bachelor	Married	Work	Sufficient and Save	No	Yes	No	Always	Far from hospital	No	Unsatisfaction
41	Female	Secondary	Married	Work	Sufficient and Save	Yes	Yes	Yes	Always	Far from hospital	No	Satisfaction
60	Female	Bachelor	Unmarried	Work	Sufficient	No	No	No	Always	Far from hospital	Yes	Unsatisfaction
62	Male	Preparatory	Married	Work	Sufficient and Save	No	Yes	Yes	Always	Far from hospital	Yes	Unsatisfaction
61	Male	Secondary	Unmarried	Not-Work	Sufficient and Save	No	Yes	Yes	Always	Far from hospital	No	Unsatisfaction
52	Male	Secondary	Married	Not-Work	Sufficient and Save	Yes	Yes	Yes	Never	Near to hospital	Yes	Unsatisfaction
32	Female	Bachelor	Married	Work	Sufficient and Save	Yes	Yes	Yes	Always	Near to hospital	No	Satisfaction
36	Male	Bachelor	Married	Not-Work	Sufficient and Save	No	Yes	No	Always	Far from hospital	Yes	Satisfaction
60	Male	Preparatory	Unmarried	Not-Work	Insufficient	Yes	No	Yes	Never	Far from hospital	Yes	Unsatisfaction
